# Supplementary material for: Genome-Wide Identification and Characterization of the CCT Gene Family in Rapeseed (Brassica napus L.)
Source: Int J Mol Sci. 2024 May 13;25(10):5301. doi: 10.3390/ijms25105301 (PMC11121423; doi:10.3390/ijms25105301)
Supplement: Supplementary file 1 [file ijms-25-05301-s001.zip]

Archive with 14 entries (12 files):
- ijms-2917832-supplementary/ijms-2917832-supplementary/
- ijms-2917832-supplementary/ijms-2917832-supplementary/Supplementary Materials/
- ijms-2917832-supplementary/ijms-2917832-supplementary/Supplementary Materials/Description of Supplementary Materials.pdf
- ijms-2917832-supplementary/ijms-2917832-supplementary/Supplementary Materials/Figure S1.pdf
- ijms-2917832-supplementary/ijms-2917832-supplementary/Supplementary Materials/Table S1.xlsx
- ijms-2917832-supplementary/ijms-2917832-supplementary/Supplementary Materials/Table S10.xlsx
- ijms-2917832-supplementary/ijms-2917832-supplementary/Supplementary Materials/Table S2.xlsx
- ijms-2917832-supplementary/ijms-2917832-supplementary/Supplementary Materials/Table S3.xlsx
- ijms-2917832-supplementary/ijms-2917832-supplementary/Supplementary Materials/Table S4.xlsx
- ijms-2917832-supplementary/ijms-2917832-supplementary/Supplementary Materials/Table S5.xlsx
- ijms-2917832-supplementary/ijms-2917832-supplementary/Supplementary Materials/Table S6.xlsx
- ijms-2917832-supplementary/ijms-2917832-supplementary/Supplementary Materials/Table S7.xlsx
- ijms-2917832-supplementary/ijms-2917832-supplementary/Supplementary Materials/Table S8.xlsx
- ijms-2917832-supplementary/ijms-2917832-supplementary/Supplementary Materials/Table S9.xlsx
