# Supplementary material for: Genome-Wide Identification and Characterization of the CCT Gene Family in Rapeseed (Brassica napus L.)
Source: Int J Mol Sci. 2024 May 13;25(10):5301. doi: 10.3390/ijms25105301 (PMC11121423; doi:10.3390/ijms25105301)
Supplement: Supplementary file 1 [file ijms-25-05301-s001.zip › ijms-2917832-supplementary/ijms-2917832-supplementary/Supplementary Materials/Table S1.xlsx]

## Sheet: sheet1
Table S1.List of BnaCCTs identified in the Brassica napus.L
Alias	Chromosome	Gene ID	Protein Length (aa)	Molecular Weight（Da）	Theoretical pI	Location
BnaCCT01	chrC09(C9)	BnaC09g12740D	288	32870.9	5.04	NC
BnaCCT02	chrA05(A5)	BnaA05g26310D	244	28096.6	5.19	NC
BnaCCT03	chrA02(A2)	BnaA02g06500D	128	14514.5	10.53	NC
BnaCCT04	chrA02(A2)	BnaA02g06600D	241	26625.6	6.25	NC
BnaCCT05	chrC05(C5)	BnaC05g02610D	378	42273.2	4.54	NC
BnaCCT06	chrC09_random(C9r)	BnaC09g53340D	398	44614.2	8.91	NC
BnaCCT07	chrCnn_random(Cnn)	BnaCnng23700D	244	28083.6	5.19	NC
BnaCCT08	chrCnn_random(Cnn)	BnaCnng23710D	244	28096.6	5.19	NC
BnaCCT09	chrCnn_random(Cnn)	BnaCnng24470D	376	42233.4	6.09	NC
BnaCCT10	chrC04(C4)	BnaC04g11140D	426	48012.9	5.01	NC
BnaCCT11	chrC04(C4)	BnaC04g11130D	396	44479.6	4.66	NC
BnaCCT12	chrA09(A9)	BnaA09g04740D	294	31894	6.7	CP
BnaCCT13	chrA09(A9)	BnaA09g04840D	497	55811.6	8.9	NC
BnaCCT14	chrC01(C1)	BnaC01g39760D	366	40407.6	5.83	NC
BnaCCT15	chrC03_random(C3r)	BnaC03g73330D	247	28383	5.71	NC
BnaCCT16	chrC04(C4)	BnaC04g43770D	401	44448.9	4.4	NC
BnaCCT17	chrA02_random(A2r)	BnaA02g35200D	342	37592.1	5.49	Chl
BnaCCT18	chrC01(C1)	BnaC01g38200D	250	28796.2	5.58	NC
BnaCCT19	chrCnn_random(Cnn)	BnaCnng04690D	369	41052.2	8	NC
BnaCCT20	chrC02_random(C2r)	BnaC02g48700D	487	54390.8	8.32	NC
BnaCCT21	chrC09(C9)	BnaC09g43120D	331	37445.1	9.67	NC
BnaCCT22	chrC05(C5)	BnaC05g04870D	202	24282.8	5.22	NC
BnaCCT23	chrC09(C9)	BnaC09g32640D	333	36549.9	6.32	Chl
BnaCCT24	chrC09(C9)	BnaC09g41980D	333	37532.9	6.51	NC
BnaCCT25	chrC04(C4)	BnaC04g51630D	861	94655.7	6.09	PM
BnaCCT26	chrC05(C5)	BnaC05g44310D	372	40657.7	5.57	Chl
BnaCCT27	chrA04(A4)	BnaA04g24860D	387	42791.3	7.78	Chl
BnaCCT28	chrC05_random(C5r)	BnaC05g50730D	348	38723.6	5.92	Chl
BnaCCT29	chrA10(A10)	BnaA10g12930D	491	53634	5.88	NC
BnaCCT30	chrA10(A10)	BnaA10g12890D	240	26425.3	6.3	NC
BnaCCT31	chrC03(C3)	BnaC03g58230D	393	43395.5	6.57	NC
BnaCCT32	chrC08_random(C8r)	BnaC08g46470D	197	23326.7	5.3	NC
BnaCCT33	chrA05_random(A5r)	BnaA05g36570D	314	37089.3	6.07	NC
BnaCCT34	chrC06(C6)	BnaC06g29790D	239	27646.8	8.5	NC
BnaCCT35	chrCnn_random(Cnn)	BnaCnng51750D	403	44493	7.39	NC
BnaCCT36	chrA05(A5)	BnaA05g29980D	369	40469.4	5.58	Chl
BnaCCT37	chrC04(C4)	BnaC04g37230D	290	31417.4	8.26	Chl
BnaCCT38	chrA04(A4)	BnaA04g19400D	401	44463.8	4.4	NC
BnaCCT39	chrA09(A9)	BnaA09g11670D	288	32874	5.05	NC
BnaCCT40	chrA10(A10)	BnaA10g11220D	397	44386	9.06	NC
BnaCCT41	chrAnn_random(Ann)	BnaAnng25560D	348	38995.2	6.19	Chl
BnaCCT42	chrA04(A4)	BnaA04g11120D	308	34785.2	5.33	NC
BnaCCT43	chrC04(C4)	BnaC04g00640D	412	45919.8	6.77	NC
BnaCCT44	chrC02(C2)	BnaC02g11770D	386	43175.4	9.07	NC
BnaCCT45	chrA08(A8)	BnaA08g13980D	255	28805.6	5	NC
BnaCCT46	chrAnn_random(Ann)	BnaAnng28480D	387	42803.4	8.02	NC
BnaCCT47	chrA02(A2)	BnaA02g13920D	401	45395	5.33	Mit
BnaCCT48	chrC06_random(C6r)	BnaC06g42420D	233	26328.2	5.45	NC
BnaCCT49	chrA04(A4)	BnaA04g14640D	289	31540.6	7.99	Chl
BnaCCT50	chrCnn_random(Cnn)	BnaCnng63700D	96	11296	10.49	NC
BnaCCT51	chrA02(A2)	BnaA02g08300D	392	43710.9	8.3	NC
BnaCCT52	chrA04(A4)	BnaA04g26750D	461	51000.5	6.66	NC
BnaCCT53	chrCnn_random(Cnn)	BnaCnng16410D	270	30027.8	9.15	NC
BnaCCT54	chrA08(A8)	BnaA08g27930D	384	42706.7	4.61	NC
BnaCCT55	chrA08(A8)	BnaA08g28810D	196	23171.5	5.2	NC
BnaCCT56	chrA07(A7)	BnaA07g08670D	289	32151.3	6.97	NC
BnaCCT57	chrA10(A10)	BnaA10g11600D	218	24608.3	7.01	NC
BnaCCT58	chrA05(A5)	BnaA05g10220D	396	44479.6	4.66	NC
BnaCCT59	chrCnn_random(Cnn)	BnaCnng66940D	308	34785.2	5.55	NC
BnaCCT60	chrA07_random(A7r)	BnaA07g37160D	377	42458.6	5.77	Chl
BnaCCT61	chrC08(C8)	BnaC08g12650D	255	28958.8	5.14	NC
BnaCCT62	chrC02(C2)	BnaC02g11400D	259	28298.7	6.94	Chl
BnaCCT63	chrC07(C7)	BnaC07g10760D	372	41640.7	5.95	Chl
BnaCCT64	chrC06(C6)	BnaC06g25850D	230	26650.4	5.96	NC
BnaCCT65	chrA10(A10)	BnaA10g04510D	202	24175.5	5.06	NC
BnaCCT66	chrA07(A7)	BnaA07g24620D	230	26493	5.42	NC
BnaCCT67	chrC08(C8)	BnaC08g04040D	160	18874.6	9.64	NC
BnaCCT68	chrA03(A3)	BnaA03g04870D	301	34072.1	9.51	NC
BnaCCT69	chrC09(C9)	BnaC09g35320D	241	26634.5	6.41	NC
BnaCCT70	chrC07(C7)	BnaC07g29960D	557	62011.1	6.56	NC
BnaCCT71	chrC07(C7)	BnaC07g29680D	329	35601.7	6.09	Chl
BnaCCT72	chrC02(C2)	BnaC02g18310D	401	45514.3	5.34	NC
BnaCCT73	chrA10(A10)	BnaA10g18420D	337	37938.5	6.57	NC
BnaCCT74	chrA10(A10)	BnaA10g19350D	330	37431.1	9.72	NC
BnaCCT75	chrA03(A3)	BnaA03g32500D	244	28167.9	5.9	NC
BnaCCT76	chrC03(C3)	BnaC03g06450D	151	17383.7	8.53	NC
BnaCCT77	chrA02(A2)	BnaA02g02840D	317	35451.8	6.83	Chl
BnaCCT78	chrA02(A2)	BnaA02g02130D	318	35617.9	8.82	NC
BnaCCT79	chrC08(C8)	BnaC08g00730D	388	43164.2	4.67	NC
BnaCCT80	chrC09(C9)	BnaC09g04200D	317	34293.5	7.5	Chl
BnaCCT81	chrC09(C9)	BnaC09g04380D	510	56939.7	8.29	NC
BnaCCT82	chrA06(A6)	BnaA06g26980D	696	77632.6	7.65	PM
BnaCCT83	chrA06(A6)	BnaA06g27360D	294	31855.9	8.58	CP
BnaCCT84	chrA10(A10)	BnaA10g02630D	378	42278.2	4.49	NC
BnaCCT85	chrA08(A8)	BnaA08g18650D	419	46348.7	5.8	Chl
BnaCCT86	chrC02(C2)	BnaC02g06280D	321	35863.5	7.89	Chl
BnaCCT87	chrC02(C2)	BnaC02g05300D	323	36147.5	8.9	NC
NC: Nucleus; CP: Cytoplasm; PM: Plasma membrane; EC: Extracellular; Chl: Chloroplast; Mit: Mitochondria.

## Sheet: sheet2
Table S1.List of CCT gens identified from Arabidopsis thaliana Brassica rapa and Brassica oleracea.
Arabidopsis thaliana	Brassica rapa	Brassica oleracea
AT2G46670.1	BraA02g012780.3.5C.1	BolC02g015500.2J
AT2G46790.1	BraA09g006160.3.5C.1	BolC09g045760.2J
AT1G04500.1	BraA05g001060.3.5C.1	BolC09g058770.2J
AT5G41380.1	BraA06g033600.3.5C.1	BolC08g006290.2J
AT5G60100.1	BraA02g012450.3.5C.1	BolC03g007090.2J
AT2G33350.1	BraA10g015920.3.5C.1	BolC06g019280.2J
AT1G63820.1	BraA06g033140.3.5C.1	BolC04g046890.2J
AT1G07050.1	BraA02g005440.3.5C.1	BolC04g046890.2J
AT4G25990.1	BraA04g019450.3.5C.1	BolC08g001140.2J
AT5G14370.1	BraA10g024780.3.5C.1	BolC08g002590.2J
AT4G27900.1	BraA10g005660.3.5C.2	BolC05g002660.2J
AT1G73870.1	BraA02g043910.3.5C.1	BolC09g017370.2J
AT5G24470.1	BraA10g017910.3.5C.3	BolC04g059250.2J
AT5G53420.1	BraA05g020480.3.5C.1	BolC03g068340.2J
AT5G57660.1	BraA08g035370.3.5C.1	BolC02g006200.2J
AT5G24930.1	BraA02g019020.3.5C.1	BolC09g046240.2J
AT2G24790.1	BraA10g002920.3.5C.1	BolC02g015020.2J
AT3G02380.1	BraA02g010650.3.5C.1	BolC02g024790.2J
AT1G49130.1	BraA02g006280.3.5C.1	BolC06g035660.2J
AT5G59990.1	BraA04g014840.3.5C.1	BolC05g034050.2J
AT1G68520.1	BraA04g014840.3.5C.1	BolC07g018380.2J
AT1G25440.1	BraA07g013220.3.5C.1	BolC07g018480.2J
AT5G15850.1	BraA09g039540.3.5C.1	BolC09g006590.2J
AT5G02810.1	BraA05g011500.3.5C.1	BolC07g041270.2J
AT5G15840.1	BraA07g012300.3.5C.1	BolC04g052230.2J
AT1G28050.1	BraA03g053790.3.5C.1	BolC04g068220.2J
AT3G21880.1	BraA01g045640.3.5C.1	BolC04g001840.2J
AT3G07650.1	BraA10g023820.3.5C.1	BolC05g023960.2J
AT3G12890.1	BraA01g016770.3.5C.1	BolC09g006740.2J
AT2G33500.1	BraA03g031310.3.5C.1	BolC02g059060.2J
AT5G61380.1	BraA08g025070.3.5C.2	BolC07g041680.2J
AT5G48250.1	BraA09g038260.3.5C.1	BolC03g042120.2J
AT4G15250.1	BraA05g039120.3.5C.1	BolC08g018900.2J
AT2G47890.1	BraA02g010730.3.5C.1	BolC07g017190.2J
AT5G57180.1	BraA10g017860.3.5C.1	BolC02g012890.2J
AT1G05290.1	BraA01g042590.3.5C.1	BolC03g016170.2J
AT3G21175.1	BraA10g023830.3.5C.1	BolC09g040340.2J
AT1G51600.1	BraA03g006340.3.5C.1	BolC05g053820.2J
AT4G24470.1	BraA08g019720.3.5C.1	BolC01g050000.2J
AT2G32310.1	BraA03g014440.3.5C.1	BolC03g069720.2J
	BraA10g012030.3.5C.1	BolC05g025690.2J
	BraA05g035260.3.5C.1	BolC09g049260.2J
	BraA03g035990.3.5C.1	BolC09g057350.2J
	BraA01g039790.3.5C.1	BolC02g019180.2J
	BraA02g015010.3.5C.1	BolC05g058080.2J
	BraA03g033820.3.5C.1	BolC01g053660.2J
	BraA02g000660.3.5C.1	BolC01g040700.2J
	BraA10g032970.3.5C.1
	BraA08g034360.3.5C.1
	BraA09g007060.3.5C.1
	BraA03g044790.3.5C.1
	BraA02g041160.3.5C.2
	BraA10g015500.3.5C.1
	BraA06g037050.3.5C.1
	BraA05g000130.3.5C.1
	BraA01g033110.3.5C.1
	BraA04g025130.3.5C.1
	BraA08g002590.3.5C.1
	BraA05g026820.3.5C.1
	BraA01g015270.3.5C.1
	BraA03g052730.3.5C.2
	BraA08g025990.3.5C.1
	BraA07g031770.3.5C.1
