# Supplementary material for: Genome-Wide Identification and Characterization of the CCT Gene Family in Rapeseed (Brassica napus L.)
Source: Int J Mol Sci. 2024 May 13;25(10):5301. doi: 10.3390/ijms25105301 (PMC11121423; doi:10.3390/ijms25105301)
Supplement: Supplementary file 1 [file ijms-25-05301-s001.zip › ijms-2917832-supplementary/ijms-2917832-supplementary/Supplementary Materials/Table S10.xlsx]

## Sheet: Sheet1
Table S9.Primers used to amplify the BnaCCTs and reference genes using qRT-PCR.
Gene ID	Gene name	F-primer	R-primer
BnaC01g38200D	BnaCCT18	GGCTCCTTCAACCCAAC	CTATTTCCCCAGGATTGCTC
BnaA02g06500D	BnaCCT03	GCTTCTGCTAATAAGGCTCC	GTGATACCTTACCTTCTTCTCAAAG
BnaAnng18530D	BnaCCT13	CTCCAACGAGTCTTTTGTCATG	GTTGGATCTCCTCCTTGATGAA
BnaA06g04870D	BnaCCT20	CAACTTCTGCACCACGATTTTA	TCCAATGTTGAGAGAGAGCAAA
BnaA08g26920D	BnaCCT25	GTGGTTGAATCTTTTGATGTGACAATG	GTATCGTGAGAAGGCTGATGC
BnaA09g48870D	BnaCCT29	GCAACACATAGCCTCTTCGG	TGTTGTAGGCCGAAGGAACG
BnaC08g13560D	BnaCCT43	CCTTTGATCTCATTGGCATAGC	AACAAACTTGCGTATGGTACAC
BnaC08g43150D	BnaCCT52	TTCTGCTCTCTTATTTGCTTGC	AACAAACTTGCGTATGGTACAC
BnaA07g27740D	BnaCCT70	TAGTTAGCTGCGTCGTTTATCT	GATGAACACAGCAACGTAATGT
BnaA03g22670D	BnaCCT81	TAAGTGCTGGAGCTTTGAAGTA	GTAACACGAACAACACAAATGC
BnaC03g26690D	BnaCCT82	TCCAGGTAACACCTTATGCAAC	CTCTTTTCCGGAGGACGGTTT
EV116054	BnACTIN7	TGGGTTTGCTGGTGACGAT	TGCCTAGGACGACCAACAATACT
