# Supplementary material for: Genome-Wide Identification and Characterization of the CCT Gene Family in Rapeseed (Brassica napus L.)
Source: Int J Mol Sci. 2024 May 13;25(10):5301. doi: 10.3390/ijms25105301 (PMC11121423; doi:10.3390/ijms25105301)
Supplement: Supplementary file 1 [file ijms-25-05301-s001.zip › ijms-2917832-supplementary/ijms-2917832-supplementary/Supplementary Materials/Table S2.xlsx]

## Sheet: Arabidopsis_thaliana and Brassi
Type	Gene Name In Brassica_napus	Transcript Name In Other Species
Arabidopsis_thaliana and Brassica_napus	BnaCCT47	AT1G68520.1
	BnaCCT47	AT1G25440.1
	BnaCCT42	AT1G63820.1
	BnaCCT38	AT1G04500.1
	BnaCCT58	AT1G04500.1
	BnaCCT33	AT1G49130.1
	BnaCCT56	AT1G28050.1
	BnaCCT60	AT1G25440.1
	BnaCCT54	AT1G04500.1
	BnaCCT85	AT1G28050.1
	BnaCCT39	AT1G63820.1
	BnaCCT84	AT1G04500.1
	BnaCCT72	AT1G68520.1
	BnaCCT72	AT1G25440.1
	BnaCCT31	AT1G28050.1
	BnaCCT11	AT1G04500.1
	BnaCCT16	AT1G04500.1
	BnaCCT05	AT1G04500.1
	BnaCCT63	AT1G25440.1
	BnaCCT63	AT1G68520.1
	BnaCCT79	AT1G04500.1
	BnaCCT01	AT1G63820.1
	BnaCCT53	AT1G28050.1
	BnaCCT19	AT1G25440.1
	BnaCCT19	AT1G68520.1
	BnaCCT49	AT2G24790.1
	BnaCCT52	AT2G46790.1
	BnaCCT85	AT2G33500.1
	BnaCCT31	AT2G33500.1
	BnaCCT37	AT2G24790.1
	BnaCCT25	AT2G46790.1
	BnaCCT43	AT2G46790.1
	BnaCCT35	AT2G33500.1
	BnaCCT77	AT3G02380.1
	BnaCCT75	AT3G12890.1
	BnaCCT02	AT3G12890.1
	BnaCCT73	AT3G02380.1
	BnaCCT18	AT3G12890.1
	BnaCCT86	AT3G02380.1
	BnaCCT24	AT3G02380.1
	BnaCCT07	AT3G12890.1
	BnaCCT45	AT4G27900.1
	BnaCCT61	AT4G27900.1
	BnaCCT78	AT5G14370.1
	BnaCCT77	AT5G15840.1
	BnaCCT04	AT5G59990.1
	BnaCCT17	AT5G57660.1
	BnaCCT68	AT5G14370.1
	BnaCCT42	AT5G41380.1
	BnaCCT49	AT5G24930.1
	BnaCCT36	AT5G48250.1
	BnaCCT82	AT5G24470.1
	BnaCCT83	AT5G24930.1
	BnaCCT39	AT5G41380.1
	BnaCCT13	AT5G24470.1
	BnaCCT12	AT5G24930.1
	BnaCCT57	AT5G57660.1
	BnaCCT30	AT5G59990.1
	BnaCCT74	AT5G14370.1
	BnaCCT73	AT5G15840.1
	BnaCCT87	AT5G14370.1
	BnaCCT86	AT5G15840.1
	BnaCCT62	AT5G57660.1
	BnaCCT76	AT5G14370.1
	BnaCCT26	AT5G48250.1
	BnaCCT70	AT5G24470.1
	BnaCCT71	AT5G24930.1
	BnaCCT69	AT5G59990.1
	BnaCCT21	AT5G14370.1
	BnaCCT24	AT5G15840.1
	BnaCCT81	AT5G24470.1
	BnaCCT80	AT5G24930.1
	BnaCCT23	AT5G57660.1
	BnaCCT01	AT5G41380.1

## Sheet: Brassica_rapa and Brassica_napu
Type	Gene Name In Brassica_napus	Transcript Name In Other Species
Brassica_rapa and Brassica_napus	BnaCCT51	BraA01g016770.3.5C.1
	BnaCCT77	BraA01g045640.3.5C.1
	BnaCCT75	BraA01g039790.3.5C.1
	BnaCCT02	BraA01g039790.3.5C.1
	BnaCCT36	BraA01g042590.3.5C.1
	BnaCCT73	BraA01g045640.3.5C.1
	BnaCCT40	BraA01g016770.3.5C.1
	BnaCCT18	BraA01g039790.3.5C.1
	BnaCCT14	BraA01g042590.3.5C.1
	BnaCCT44	BraA01g016770.3.5C.1
	BnaCCT86	BraA01g045640.3.5C.1
	BnaCCT26	BraA01g042590.3.5C.1
	BnaCCT24	BraA01g045640.3.5C.1
	BnaCCT06	BraA01g016770.3.5C.1
	BnaCCT07	BraA01g039790.3.5C.1
	BnaCCT51	BraA02g012780.3.5C.1
	BnaCCT03	BraA02g010650.3.5C.1
	BnaCCT04	BraA02g010730.3.5C.1
	BnaCCT78	BraA02g005440.3.5C.1
	BnaCCT77	BraA02g006280.3.5C.1
	BnaCCT17	BraA02g012450.3.5C.1
	BnaCCT68	BraA02g005440.3.5C.1
	BnaCCT36	BraA02g041160.3.5C.2
	BnaCCT82	BraA02g043910.3.5C.1
	BnaCCT13	BraA02g043910.3.5C.1
	BnaCCT74	BraA02g005440.3.5C.1
	BnaCCT73	BraA02g006280.3.5C.1
	BnaCCT29	BraA02g010650.3.5C.1
	BnaCCT30	BraA02g010730.3.5C.1
	BnaCCT57	BraA02g012450.3.5C.1
	BnaCCT40	BraA02g012780.3.5C.1
	BnaCCT87	BraA02g005440.3.5C.1
	BnaCCT86	BraA02g006280.3.5C.1
	BnaCCT62	BraA02g012450.3.5C.1
	BnaCCT44	BraA02g012780.3.5C.1
	BnaCCT76	BraA02g005440.3.5C.1
	BnaCCT26	BraA02g041160.3.5C.2
	BnaCCT70	BraA02g043910.3.5C.1
	BnaCCT81	BraA02g043910.3.5C.1
	BnaCCT23	BraA02g012450.3.5C.1
	BnaCCT21	BraA02g005440.3.5C.1
	BnaCCT24	BraA02g006280.3.5C.1
	BnaCCT69	BraA02g010730.3.5C.1
	BnaCCT06	BraA02g012780.3.5C.1
	BnaCCT78	BraA03g006340.3.5C.1
	BnaCCT77	BraA03g031310.3.5C.1
	BnaCCT75	BraA03g035990.3.5C.1
	BnaCCT68	BraA03g006340.3.5C.1
	BnaCCT02	BraA03g035990.3.5C.1
	BnaCCT36	BraA03g033820.3.5C.1
	BnaCCT74	BraA03g006340.3.5C.1
	BnaCCT73	BraA03g031310.3.5C.1
	BnaCCT40	BraA03g053790.3.5C.1
	BnaCCT18	BraA03g035990.3.5C.1
	BnaCCT14	BraA03g033820.3.5C.1
	BnaCCT87	BraA03g006340.3.5C.1
	BnaCCT86	BraA03g031310.3.5C.1
	BnaCCT44	BraA03g053790.3.5C.1
	BnaCCT76	BraA03g006340.3.5C.1
	BnaCCT26	BraA03g033820.3.5C.1
	BnaCCT21	BraA03g006340.3.5C.1
	BnaCCT24	BraA03g031310.3.5C.1
	BnaCCT07	BraA03g035990.3.5C.1
	BnaCCT49	BraA04g019450.3.5C.1
	BnaCCT38	BraA04g025130.3.5C.1
	BnaCCT42	BraA04g014840.3.5C.1
	BnaCCT58	BraA04g025130.3.5C.1
	BnaCCT39	BraA04g014840.3.5C.1
	BnaCCT84	BraA04g025130.3.5C.1
	BnaCCT37	BraA04g019450.3.5C.1
	BnaCCT16	BraA04g025130.3.5C.1
	BnaCCT11	BraA04g025130.3.5C.1
	BnaCCT05	BraA04g025130.3.5C.1
	BnaCCT75	BraA05g035260.3.5C.1
	BnaCCT38	BraA05g011500.3.5C.1
	BnaCCT52	BraA05g001060.3.5C.1
	BnaCCT02	BraA05g035260.3.5C.1
	BnaCCT36	BraA05g039120.3.5C.1
	BnaCCT58	BraA05g011500.3.5C.1
	BnaCCT33	BraA05g020480.3.5C.1
	BnaCCT54	BraA05g011500.3.5C.1
	BnaCCT84	BraA05g011500.3.5C.1
	BnaCCT18	BraA05g035260.3.5C.1
	BnaCCT14	BraA05g039120.3.5C.1
	BnaCCT43	BraA05g001060.3.5C.1
	BnaCCT11	BraA05g011500.3.5C.1
	BnaCCT16	BraA05g011500.3.5C.1
	BnaCCT26	BraA05g039120.3.5C.1
	BnaCCT05	BraA05g011500.3.5C.1
	BnaCCT79	BraA05g011500.3.5C.1
	BnaCCT07	BraA05g035260.3.5C.1
	BnaCCT49	BraA06g033600.3.5C.1
	BnaCCT36	BraA06g037050.3.5C.1
	BnaCCT82	BraA06g033140.3.5C.1
	BnaCCT83	BraA06g033600.3.5C.1
	BnaCCT13	BraA06g033140.3.5C.1
	BnaCCT12	BraA06g033600.3.5C.1
	BnaCCT70	BraA06g033140.3.5C.1
	BnaCCT71	BraA06g033600.3.5C.1
	BnaCCT81	BraA06g033140.3.5C.1
	BnaCCT80	BraA06g033600.3.5C.1
	BnaCCT47	BraA07g013220.3.5C.1
	BnaCCT56	BraA07g012300.3.5C.1
	BnaCCT60	BraA07g013220.3.5C.1
	BnaCCT85	BraA07g012300.3.5C.1
	BnaCCT72	BraA07g013220.3.5C.1
	BnaCCT31	BraA07g012300.3.5C.1
	BnaCCT63	BraA07g013220.3.5C.1
	BnaCCT19	BraA07g013220.3.5C.1
	BnaCCT58	BraA08g035370.3.5C.1
	BnaCCT56	BraA08g025070.3.5C.2
	BnaCCT60	BraA08g025990.3.5C.1
	BnaCCT85	BraA08g025070.3.5C.2
	BnaCCT45	BraA08g019720.3.5C.1
	BnaCCT54	BraA08g035370.3.5C.1
	BnaCCT84	BraA08g035370.3.5C.1
	BnaCCT65	BraA08g034360.3.5C.1
	BnaCCT31	BraA08g025070.3.5C.2
	BnaCCT11	BraA08g035370.3.5C.1
	BnaCCT22	BraA08g034360.3.5C.1
	BnaCCT05	BraA08g035370.3.5C.1
	BnaCCT63	BraA08g025990.3.5C.1
	BnaCCT79	BraA08g035370.3.5C.1
	BnaCCT61	BraA08g019720.3.5C.1
	BnaCCT19	BraA08g025990.3.5C.1
	BnaCCT47	BraA09g039540.3.5C.1
	BnaCCT83	BraA09g006160.3.5C.1
	BnaCCT60	BraA09g039540.3.5C.1
	BnaCCT12	BraA09g006160.3.5C.1
	BnaCCT71	BraA09g006160.3.5C.1
	BnaCCT63	BraA09g039540.3.5C.1
	BnaCCT80	BraA09g006160.3.5C.1
	BnaCCT19	BraA09g039540.3.5C.1
	BnaCCT04	BraA10g017860.3.5C.1
	BnaCCT03	BraA10g017910.3.5C.3
	BnaCCT77	BraA10g023820.3.5C.1
	BnaCCT78	BraA10g024780.3.5C.1
	BnaCCT68	BraA10g024780.3.5C.1
	BnaCCT38	BraA10g002920.3.5C.1
	BnaCCT58	BraA10g002920.3.5C.1
	BnaCCT54	BraA10g002920.3.5C.1
	BnaCCT30	BraA10g017860.3.5C.1
	BnaCCT29	BraA10g017910.3.5C.3
	BnaCCT73	BraA10g023820.3.5C.1
	BnaCCT74	BraA10g024780.3.5C.1
	BnaCCT84	BraA10g002920.3.5C.1
	BnaCCT57	BraA10g015920.3.5C.1
	BnaCCT86	BraA10g023820.3.5C.1
	BnaCCT87	BraA10g024780.3.5C.1
	BnaCCT62	BraA10g015920.3.5C.1
	BnaCCT76	BraA10g024780.3.5C.1
	BnaCCT11	BraA10g002920.3.5C.1
	BnaCCT16	BraA10g002920.3.5C.1
	BnaCCT05	BraA10g002920.3.5C.1
	BnaCCT79	BraA10g002920.3.5C.1
	BnaCCT69	BraA10g017860.3.5C.1
	BnaCCT24	BraA10g023820.3.5C.1
	BnaCCT21	BraA10g024780.3.5C.1
	BnaCCT23	BraA10g015920.3.5C.1

## Sheet: Brassica_oleracea and Brassica_
Type	Gene Name In Brassica_napus	Transcript Name In Other Species
Brassica_oleracea and Brassica_napus	BnaCCT75	BolC01g050000.2J.m1
	BnaCCT02	BolC01g050000.2J.m1
	BnaCCT36	BolC01g053660.2J.m1
	BnaCCT18	BolC01g050000.2J.m1
	BnaCCT14	BolC01g053660.2J.m1
	BnaCCT26	BolC01g053660.2J.m1
	BnaCCT07	BolC01g050000.2J.m1
	BnaCCT04	BolC02g012890.2J.m1
	BnaCCT78	BolC02g006200.2J.m1
	BnaCCT47	BolC02g024790.2J.m1
	BnaCCT51	BolC02g015500.2J.m1
	BnaCCT17	BolC02g015020.2J.m1
	BnaCCT68	BolC02g006200.2J.m1
	BnaCCT82	BolC02g059060.2J.m1
	BnaCCT13	BolC02g059060.2J.m1
	BnaCCT74	BolC02g006200.2J.m1
	BnaCCT30	BolC02g012890.2J.m1
	BnaCCT57	BolC02g015020.2J.m1
	BnaCCT40	BolC02g015500.2J.m1
	BnaCCT87	BolC02g006200.2J.m1
	BnaCCT62	BolC02g015020.2J.m1
	BnaCCT44	BolC02g015500.2J.m1
	BnaCCT72	BolC02g024790.2J.m1
	BnaCCT20	BolC02g059060.2J.m1
	BnaCCT76	BolC02g006200.2J.m1
	BnaCCT70	BolC02g059060.2J.m1
	BnaCCT23	BolC02g015020.2J.m1
	BnaCCT81	BolC02g059060.2J.m1
	BnaCCT21	BolC02g006200.2J.m1
	BnaCCT69	BolC02g012890.2J.m1
	BnaCCT06	BolC02g015500.2J.m1
	BnaCCT78	BolC03g007090.2J.m1
	BnaCCT75	BolC03g042120.2J.m1
	BnaCCT68	BolC03g007090.2J.m1
	BnaCCT02	BolC03g042120.2J.m1
	BnaCCT56	BolC03g069720.2J.m1
	BnaCCT60	BolC03g068340.2J.m1
	BnaCCT85	BolC03g069720.2J.m1
	BnaCCT74	BolC03g007090.2J.m1
	BnaCCT18	BolC03g042120.2J.m1
	BnaCCT87	BolC03g007090.2J.m1
	BnaCCT76	BolC03g007090.2J.m1
	BnaCCT31	BolC03g069720.2J.m1
	BnaCCT63	BolC03g068340.2J.m1
	BnaCCT21	BolC03g007090.2J.m1
	BnaCCT19	BolC03g068340.2J.m1
	BnaCCT07	BolC03g042120.2J.m1
	BnaCCT42	BolC04g046890.2J.m1
	BnaCCT49	BolC04g052230.2J.m1
	BnaCCT52	BolC04g068220.2J.m1
	BnaCCT38	BolC04g059250.2J.m1
	BnaCCT52	BolC04g001840.2J.m1
	BnaCCT58	BolC04g059250.2J.m1
	BnaCCT84	BolC04g059250.2J.m1
	BnaCCT37	BolC04g052230.2J.m1
	BnaCCT16	BolC04g059250.2J.m1
	BnaCCT43	BolC04g001840.2J.m1
	BnaCCT25	BolC04g068220.2J.m1
	BnaCCT11	BolC04g059250.2J.m1
	BnaCCT43	BolC04g068220.2J.m1
	BnaCCT05	BolC04g059250.2J.m1
	BnaCCT47	BolC05g023960.2J.m1
	BnaCCT75	BolC05g053820.2J.m1
	BnaCCT38	BolC05g002660.2J.m1
	BnaCCT02	BolC05g053820.2J.m1
	BnaCCT36	BolC05g058080.2J.m1
	BnaCCT58	BolC05g002660.2J.m1
	BnaCCT33	BolC05g034050.2J.m1
	BnaCCT56	BolC05g025690.2J.m1
	BnaCCT60	BolC05g023960.2J.m1
	BnaCCT54	BolC05g002660.2J.m1
	BnaCCT85	BolC05g025690.2J.m1
	BnaCCT84	BolC05g002660.2J.m1
	BnaCCT18	BolC05g053820.2J.m1
	BnaCCT14	BolC05g058080.2J.m1
	BnaCCT31	BolC05g025690.2J.m1
	BnaCCT11	BolC05g002660.2J.m1
	BnaCCT16	BolC05g002660.2J.m1
	BnaCCT05	BolC05g002660.2J.m1
	BnaCCT26	BolC05g058080.2J.m1
	BnaCCT63	BolC05g023960.2J.m1
	BnaCCT79	BolC05g002660.2J.m1
	BnaCCT19	BolC05g023960.2J.m1
	BnaCCT53	BolC05g025690.2J.m1
	BnaCCT07	BolC05g053820.2J.m1
	BnaCCT47	BolC06g035660.2J.m1
	BnaCCT42	BolC06g019280.2J.m1
	BnaCCT72	BolC06g035660.2J.m1
	BnaCCT47	BolC07g018480.2J.m1
	BnaCCT49	BolC07g041270.2J.m1
	BnaCCT83	BolC07g041270.2J.m1
	BnaCCT82	BolC07g041680.2J.m1
	BnaCCT56	BolC07g017190.2J.m1
	BnaCCT60	BolC07g018380.2J.m1
	BnaCCT85	BolC07g017190.2J.m1
	BnaCCT12	BolC07g041270.2J.m1
	BnaCCT13	BolC07g041680.2J.m1
	BnaCCT72	BolC07g018480.2J.m1
	BnaCCT31	BolC07g017190.2J.m1
	BnaCCT71	BolC07g041270.2J.m1
	BnaCCT70	BolC07g041680.2J.m1
	BnaCCT63	BolC07g018380.2J.m1
	BnaCCT80	BolC07g041270.2J.m1
	BnaCCT81	BolC07g041680.2J.m1
	BnaCCT19	BolC07g018380.2J.m1
	BnaCCT58	BolC08g001140.2J.m1
	BnaCCT54	BolC08g001140.2J.m1
	BnaCCT55	BolC08g002590.2J.m1
	BnaCCT45	BolC08g018900.2J.m1
	BnaCCT84	BolC08g001140.2J.m1
	BnaCCT65	BolC08g002590.2J.m1
	BnaCCT11	BolC08g001140.2J.m1
	BnaCCT05	BolC08g001140.2J.m1
	BnaCCT22	BolC08g002590.2J.m1
	BnaCCT79	BolC08g001140.2J.m1
	BnaCCT61	BolC08g018900.2J.m1
	BnaCCT03	BolC09g049260.2J.m1
	BnaCCT77	BolC09g057350.2J.m1
	BnaCCT78	BolC09g058770.2J.m1
	BnaCCT51	BolC09g045760.2J.m1
	BnaCCT17	BolC09g046240.2J.m1
	BnaCCT68	BolC09g058770.2J.m1
	BnaCCT83	BolC09g006590.2J.m1
	BnaCCT82	BolC09g006740.2J.m1
	BnaCCT12	BolC09g006590.2J.m1
	BnaCCT13	BolC09g006740.2J.m1
	BnaCCT39	BolC09g017370.2J.m1
	BnaCCT29	BolC09g049260.2J.m1
	BnaCCT73	BolC09g057350.2J.m1
	BnaCCT74	BolC09g058770.2J.m1
	BnaCCT40	BolC09g045760.2J.m1
	BnaCCT57	BolC09g046240.2J.m1
	BnaCCT86	BolC09g057350.2J.m1
	BnaCCT87	BolC09g058770.2J.m1
	BnaCCT44	BolC09g045760.2J.m1
	BnaCCT62	BolC09g046240.2J.m1
	BnaCCT76	BolC09g058770.2J.m1
	BnaCCT71	BolC09g006590.2J.m1
	BnaCCT70	BolC09g006740.2J.m1
	BnaCCT80	BolC09g006590.2J.m1
	BnaCCT81	BolC09g006740.2J.m1
	BnaCCT24	BolC09g057350.2J.m1
	BnaCCT01	BolC09g017370.2J.m1
	BnaCCT21	BolC09g058770.2J.m1
	BnaCCT23	BolC09g046240.2J.m1
	BnaCCT06	BolC09g045760.2J.m1
