# Supplementary material for: Genome-Wide Identification and Characterization of the CCT Gene Family in Rapeseed (Brassica napus L.)
Source: Int J Mol Sci. 2024 May 13;25(10):5301. doi: 10.3390/ijms25105301 (PMC11121423; doi:10.3390/ijms25105301)
Supplement: Supplementary file 1 [file ijms-25-05301-s001.zip › ijms-2917832-supplementary/ijms-2917832-supplementary/Supplementary Materials/Table S3.xlsx]

## Sheet: Sheet1
Table S2.One-to-one orthologous relationships in Brassica napus.L
Gene ID1	Gene ID2	Ka	Ks	Ka/Ks	Divergence time(Mya)	Selection pressure
BnaCCT78	BnaCCT68	0.133607	0.399279	0.334619	13.3093	Purifying selection
BnaCCT03	BnaCCT29	0.205014	0.500599	0.409538	16.6866	Purifying selection
BnaCCT04	BnaCCT30	0.066095	0.244742	0.270061	8.15805	Purifying selection
BnaCCT78	BnaCCT74	0.11868	0.309966	0.38288	10.3322	Purifying selection
BnaCCT77	BnaCCT73	0.112544	0.381647	0.294891	12.7216	Purifying selection
BnaCCT51	BnaCCT40	0.14223	0.417083	0.34101	13.9028	Purifying selection
BnaCCT78	BnaCCT87	0.022237	0.09012	0.246745	3.004	Purifying selection
BnaCCT77	BnaCCT86	0.021972	0.063969	0.343474	2.13231	Purifying selection
BnaCCT47	BnaCCT72	0.011763	0.039405	0.298512	1.3135	Purifying selection
BnaCCT51	BnaCCT44	0.024291	0.077866	0.311964	2.59552	Purifying selection
BnaCCT04	BnaCCT69	0.074639	0.256812	0.290638	8.56039	Purifying selection
BnaCCT78	BnaCCT21	0.114653	0.299553	0.382745	9.98511	Purifying selection
BnaCCT77	BnaCCT24	0.110917	0.351734	0.315342	11.7245	Purifying selection
BnaCCT68	BnaCCT74	0.131495	0.358002	0.367302	11.9334	Purifying selection
BnaCCT75	BnaCCT18	0.092901	0.213007	0.436138	7.10024	Purifying selection
BnaCCT68	BnaCCT87	0.130209	0.376014	0.346288	12.5338	Purifying selection
BnaCCT68	BnaCCT76	0.023343	0.101938	0.228988	3.39793	Purifying selection
BnaCCT68	BnaCCT21	0.139463	0.322143	0.432923	10.7381	Purifying selection
BnaCCT38	BnaCCT58	0.11094	0.320627	0.34601	10.6876	Purifying selection
BnaCCT38	BnaCCT16	0.00213	0.035083	0.060706	1.16942	Purifying selection
BnaCCT49	BnaCCT37	0.036118	0.132041	0.273539	4.40137	Purifying selection
BnaCCT52	BnaCCT25	0.020969	0.115986	0.180786	3.86621	Purifying selection
BnaCCT38	BnaCCT11	0.11094	0.320627	0.34601	10.6876	Purifying selection
BnaCCT52	BnaCCT43	0.110253	0.350386	0.314663	11.6795	Purifying selection
BnaCCT02	BnaCCT18	0.096439	0.223603	0.431297	7.45343	Purifying selection
BnaCCT36	BnaCCT14	0.050501	0.389432	0.129678	12.9811	Purifying selection
BnaCCT58	BnaCCT11	0	0	/	0	/
BnaCCT58	BnaCCT16	0.11231	0.325825	0.344696	10.8608	Purifying selection
BnaCCT36	BnaCCT26	0.014118	0.191072	0.073889	6.36907	Purifying selection
BnaCCT82	BnaCCT13	0.081974	0.434304	0.188747	14.4768	Purifying selection
BnaCCT83	BnaCCT12	0.039797	0.330983	0.120239	11.0328	Purifying selection
BnaCCT82	BnaCCT70	0.014957	0.140678	0.106322	4.68927	Purifying selection
BnaCCT83	BnaCCT71	0.009144	0.106373	0.085963	3.54576	Purifying selection
BnaCCT82	BnaCCT81	0.092221	0.453439	0.20338	15.1146	Purifying selection
BnaCCT83	BnaCCT80	0.037049	0.346274	0.106995	11.5425	Purifying selection
BnaCCT56	BnaCCT85	0.113785	0.393213	0.289373	13.1071	Purifying selection
BnaCCT56	BnaCCT31	0.111213	0.422907	0.262973	14.0969	Purifying selection
BnaCCT66	BnaCCT64	0.041427	0.047044	0.880619	1.56812	Purifying selection
BnaCCT54	BnaCCT84	0.060778	0.375836	0.161713	12.5279	Purifying selection
BnaCCT55	BnaCCT65	0.098597	0.304099	0.324228	10.1366	Purifying selection
BnaCCT85	BnaCCT31	0.026373	0.153358	0.171967	5.11195	Purifying selection
BnaCCT54	BnaCCT05	0.063327	0.346497	0.182765	11.5499	Purifying selection
BnaCCT55	BnaCCT22	0.099684	0.287794	0.346371	9.59313	Purifying selection
BnaCCT54	BnaCCT79	0.008868	0.082037	0.108093	2.73457	Purifying selection
BnaCCT45	BnaCCT61	0.016127	0.064622	0.249564	2.15407	Purifying selection
BnaCCT12	BnaCCT71	0.043946	0.293658	0.149649	9.78859	Purifying selection
BnaCCT13	BnaCCT70	0.08203	0.4454	0.184171	14.8467	Purifying selection
BnaCCT12	BnaCCT80	0.018298	0.052949	0.345582	1.76497	Purifying selection
BnaCCT13	BnaCCT81	0.033772	0.102118	0.330712	3.40394	Purifying selection
BnaCCT39	BnaCCT01	0.021171	0.010417	2.03236	0.347228	Purifying selection
BnaCCT73	BnaCCT86	0.120196	0.385441	0.31184	12.848	Purifying selection
BnaCCT74	BnaCCT87	0.110528	0.326316	0.338715	10.8772	Purifying selection
BnaCCT40	BnaCCT44	0.120576	0.429204	0.280929	14.3068	Purifying selection
BnaCCT57	BnaCCT62	0.077314	0.447309	0.172843	14.9103	Purifying selection
BnaCCT74	BnaCCT76	0.062861	0.276503	0.227344	9.21676	Purifying selection
BnaCCT84	BnaCCT05	0.013501	0.038942	0.346703	1.29806	Purifying selection
BnaCCT65	BnaCCT22	0.02523	0.050724	0.497405	1.69078	Purifying selection
BnaCCT84	BnaCCT79	0.065304	0.361493	0.18065	12.0498	Purifying selection
BnaCCT73	BnaCCT24	0.028389	0.106184	0.26736	3.53947	Purifying selection
BnaCCT74	BnaCCT21	0.030756	0.134924	0.227953	4.49747	Purifying selection
BnaCCT30	BnaCCT69	0.029033	0.072986	0.39779	2.43286	Purifying selection
BnaCCT57	BnaCCT23	0.017938	0.121559	0.147567	4.05197	Purifying selection
BnaCCT14	BnaCCT26	0.053861	0.323224	0.166636	10.7741	Purifying selection
BnaCCT87	BnaCCT76	0.04335	0.237143	0.182799	7.90477	Purifying selection
BnaCCT62	BnaCCT23	0.104225	0.353002	0.295254	11.7667	Purifying selection
BnaCCT86	BnaCCT24	0.115672	0.341651	0.338567	11.3884	Purifying selection
BnaCCT87	BnaCCT21	0.108952	0.278535	0.39116	9.28451	Purifying selection
BnaCCT76	BnaCCT21	0.055048	0.255788	0.215208	8.52628	Purifying selection
BnaCCT11	BnaCCT16	0.11231	0.325825	0.344696	10.8608	Purifying selection
BnaCCT05	BnaCCT79	0.066585	0.346811	0.191992	11.5603	Purifying selection
BnaCCT71	BnaCCT80	0.045866	0.308985	0.14844	10.2995	Purifying selection
BnaCCT70	BnaCCT81	0.086542	0.461121	0.187677	15.3707	Purifying selection
