# Supplementary material for: Genome-Wide Identification and Characterization of the CCT Gene Family in Rapeseed (Brassica napus L.)
Source: Int J Mol Sci. 2024 May 13;25(10):5301. doi: 10.3390/ijms25105301 (PMC11121423; doi:10.3390/ijms25105301)
Supplement: Supplementary file 1 [file ijms-25-05301-s001.zip › ijms-2917832-supplementary/ijms-2917832-supplementary/Supplementary Materials/Table S4.xlsx]

## Sheet: Sheet1
Table S4.The conserved domain of BnaCCTs from Batch CD-search tool
Query	Hit type	PSSM-ID	From	To	E-Value	Bitscore	Accession	Short name	Incomplete	Superfamily
Q#1 - >BnaCCT01	specific	428823	189	232	8.36465e-23	88.3203	pfam06203	CCT	-	cl39177
Q#2 - >BnaCCT02	specific	428823	131	174	1.10387e-22	87.1647	pfam06203	CCT	-	cl39177
Q#3 - >BnaCCT03	specific	428823	64	106	1.2917e-15	65.5935	pfam06203	CCT	-	cl39177
Q#4 - >BnaCCT04	specific	428823	170	206	1.71742e-20	81.3867	pfam06203	CCT	-	cl39177
Q#5 - >BnaCCT05	specific	428823	279	322	1.25301e-23	92.1723	pfam06203	CCT	-	cl39177
Q#6 - >BnaCCT06	specific	428823	346	389	5.20964e-21	85.2387	pfam06203	CCT	-	cl39177
Q#7 - >BnaCCT07	specific	428823	131	174	9.71489e-23	87.1647	pfam06203	CCT	-	cl39177
Q#8 - >BnaCCT08	specific	428823	131	174	1.10387e-22	87.1647	pfam06203	CCT	-	cl39177
Q#9 - >BnaCCT09	specific	428823	318	360	1.20091e-22	89.4759	pfam06203	CCT	-	cl39177
Q#9 - >BnaCCT09	specific	197662	11	58	3.15998e-07	46.1763	smart00336	BBOX	-	cl00034
Q#10 - >BnaCCT10	specific	428823	327	370	1.35272e-22	89.8611	pfam06203	CCT	-	cl39177
Q#11 - >BnaCCT11	specific	428823	297	340	1.24573e-21	86.7795	pfam06203	CCT	-	cl39177
Q#12 - >BnaCCT12	specific	428823	227	269	4.07257e-25	94.4835	pfam06203	CCT	-	cl39177
Q#12 - >BnaCCT12	specific	197662	44	91	4.63101e-11	56.5767	smart00336	BBOX	-	cl00034
Q#12 - >BnaCCT12	specific	197662	1	48	4.26021e-07	45.7911	smart00336	BBOX	-	cl00034
Q#13 - >BnaCCT13	specific	428823	442	484	5.79841e-19	79.8459	pfam06203	CCT	-	cl39177
Q#13 - >BnaCCT13	specific	214668	55	111	1.58066e-08	50.645	smart00448	REC	-	cl19078
Q#14 - >BnaCCT14	specific	428823	309	352	1.33213e-22	89.0907	pfam06203	CCT	-	cl39177
Q#14 - >BnaCCT14	specific	197662	4	47	7.43436e-07	45.4059	smart00336	BBOX	-	cl00034
Q#15 - >BnaCCT15	specific	428823	136	179	7.07109e-23	87.5499	pfam06203	CCT	-	cl39177
Q#16 - >BnaCCT16	specific	428823	304	347	2.37752e-24	94.0983	pfam06203	CCT	-	cl39177
Q#17 - >BnaCCT17	specific	428823	274	316	3.38957e-25	95.6391	pfam06203	CCT	-	cl39177
Q#17 - >BnaCCT17	specific	197662	60	103	2.86057e-08	49.2579	smart00336	BBOX	-	cl00034
Q#17 - >BnaCCT17	specific	197662	17	58	1.59313e-07	46.9467	smart00336	BBOX	-	cl00034
Q#18 - >BnaCCT18	specific	428823	137	180	5.44067e-22	85.2387	pfam06203	CCT	-	cl39177
Q#19 - >BnaCCT19	specific	428823	311	353	1.73453e-19	80.6163	pfam06203	CCT	-	cl39177
Q#19 - >BnaCCT19	specific	197662	13	58	5.62268e-10	54.2655	smart00336	BBOX	-	cl00034
Q#20 - >BnaCCT20	specific	428823	431	473	8.10136e-19	79.4607	pfam06203	CCT	-	cl39177
Q#20 - >BnaCCT20	specific	214668	51	107	5.87296e-09	51.8006	smart00448	REC	-	cl19078
Q#21 - >BnaCCT21	specific	428823	287	330	3.84125e-20	81.7719	pfam06203	CCT	-	cl39177
Q#22 - >BnaCCT22	specific	428823	158	201	2.94451e-19	77.1495	pfam06203	CCT	-	cl39177
Q#23 - >BnaCCT23	specific	428823	265	307	9.57495e-25	94.4835	pfam06203	CCT	-	cl39177
Q#23 - >BnaCCT23	specific	197662	60	103	9.20637e-08	47.7171	smart00336	BBOX	-	cl00034
Q#23 - >BnaCCT23	specific	197662	17	60	1.27291e-07	47.3319	smart00336	BBOX	-	cl00034
Q#24 - >BnaCCT24	specific	428823	263	306	4.49579e-23	89.8611	pfam06203	CCT	-	cl39177
Q#24 - >BnaCCT24	specific	197662	50	97	2.77969e-10	54.6507	smart00336	BBOX	-	cl00034
Q#24 - >BnaCCT24	specific	197662	9	52	7.78507e-06	42.3243	smart00336	BBOX	-	cl00034
Q#25 - >BnaCCT25	specific	428823	420	462	5.58043e-22	89.0907	pfam06203	CCT	-	cl39177
Q#25 - >BnaCCT25	specific	214668	38	94	6.47289e-09	52.571	smart00448	REC	-	cl19078
Q#26 - >BnaCCT26	specific	428823	315	358	4.48047e-23	90.6315	pfam06203	CCT	-	cl39177
Q#26 - >BnaCCT26	specific	197662	4	47	7.40975e-07	45.4059	smart00336	BBOX	-	cl00034
Q#27 - >BnaCCT27	specific	428823	339	381	5.41852e-21	84.8535	pfam06203	CCT	-	cl39177
Q#27 - >BnaCCT27	specific	197662	5	51	1.24458e-07	47.7171	smart00336	BBOX	-	cl00034
Q#27 - >BnaCCT27	specific	197662	48	88	0.00979272	33.8499	smart00336	BBOX	-	cl00034
Q#28 - >BnaCCT28	specific	428823	290	332	6.12748e-23	89.8611	pfam06203	CCT	-	cl39177
Q#28 - >BnaCCT28	specific	197662	13	58	2.20543e-06	43.8651	smart00336	BBOX	-	cl00034
Q#29 - >BnaCCT29	specific	428823	433	475	6.21262e-21	85.6239	pfam06203	CCT	-	cl39177
Q#29 - >BnaCCT29	specific	214668	64	120	6.92629e-09	51.8006	smart00448	REC	-	cl19078
Q#30 - >BnaCCT30	specific	428823	170	206	1.64759e-20	81.3867	pfam06203	CCT	-	cl39177
Q#31 - >BnaCCT31	specific	428823	345	387	8.3695e-21	84.4683	pfam06203	CCT	-	cl39177
Q#31 - >BnaCCT31	specific	197662	5	51	2.48515e-08	49.6431	smart00336	BBOX	-	cl00034
Q#31 - >BnaCCT31	specific	197662	48	82	0.0020736	35.7759	smart00336	BBOX	-	cl00034
Q#32 - >BnaCCT32	specific	428823	153	196	3.30412e-19	76.7643	pfam06203	CCT	-	cl39177
Q#33 - >BnaCCT33	specific	428823	266	309	2.21471e-20	82.1571	pfam06203	CCT	-	cl39177
Q#33 - >BnaCCT33	specific	197662	10	48	1.61468e-06	44.2503	smart00336	BBOX	-	cl00034
Q#34 - >BnaCCT34	specific	428823	140	183	3.64693e-21	82.9275	pfam06203	CCT	-	cl39177
Q#35 - >BnaCCT35	specific	428823	356	399	1.02806e-19	81.7719	pfam06203	CCT	-	cl39177
Q#35 - >BnaCCT35	specific	197662	9	51	5.05929e-08	48.8727	smart00336	BBOX	-	cl00034
Q#35 - >BnaCCT35	specific	197662	48	82	0.00766115	34.2351	smart00336	BBOX	-	cl00034
Q#36 - >BnaCCT36	specific	428823	312	355	4.32827e-23	90.6315	pfam06203	CCT	-	cl39177
Q#36 - >BnaCCT36	specific	197662	4	47	7.34988e-07	45.4059	smart00336	BBOX	-	cl00034
Q#36 - >BnaCCT36	specific	197662	44	76	0.0075143	33.8499	smart00336	BBOX	C	cl00034
Q#37 - >BnaCCT37	specific	428823	225	267	5.1796e-23	88.7055	pfam06203	CCT	-	cl39177
Q#37 - >BnaCCT37	specific	197662	44	91	1.75723e-10	55.0359	smart00336	BBOX	-	cl00034
Q#37 - >BnaCCT37	specific	197662	1	48	1.92075e-08	49.2579	smart00336	BBOX	-	cl00034
Q#38 - >BnaCCT38	specific	428823	304	347	2.37752e-24	94.0983	pfam06203	CCT	-	cl39177
Q#39 - >BnaCCT39	specific	428823	189	232	8.36465e-23	88.3203	pfam06203	CCT	-	cl39177
Q#40 - >BnaCCT40	specific	428823	345	388	3.21581e-21	85.6239	pfam06203	CCT	-	cl39177
Q#41 - >BnaCCT41	specific	428823	290	332	1.47275e-22	88.7055	pfam06203	CCT	-	cl39177
Q#41 - >BnaCCT41	specific	197662	13	58	1.19355e-05	41.9391	smart00336	BBOX	-	cl00034
Q#42 - >BnaCCT42	specific	428823	214	257	9.95242e-23	88.3203	pfam06203	CCT	-	cl39177
Q#43 - >BnaCCT43	specific	428823	363	405	1.72862e-20	83.6979	pfam06203	CCT	-	cl39177
Q#43 - >BnaCCT43	specific	214668	26	82	2.80561e-09	52.571	smart00448	REC	-	cl19078
Q#44 - >BnaCCT44	specific	428823	334	377	3.65546e-21	85.2387	pfam06203	CCT	-	cl39177
Q#45 - >BnaCCT45	specific	428823	208	251	2.803e-20	81.0015	pfam06203	CCT	-	cl39177
Q#46 - >BnaCCT46	specific	428823	339	381	7.12081e-21	84.4683	pfam06203	CCT	-	cl39177
Q#46 - >BnaCCT46	specific	197662	5	51	1.17351e-07	47.7171	smart00336	BBOX	-	cl00034
Q#46 - >BnaCCT46	specific	197662	48	88	0.00932133	33.8499	smart00336	BBOX	-	cl00034
Q#47 - >BnaCCT47	specific	428823	352	395	2.49838e-23	91.4019	pfam06203	CCT	-	cl39177
Q#47 - >BnaCCT47	specific	197662	14	59	2.61171e-07	46.5615	smart00336	BBOX	-	cl00034
Q#48 - >BnaCCT48	specific	428823	168	211	3.36829e-23	87.9351	pfam06203	CCT	-	cl39177
Q#49 - >BnaCCT49	specific	428823	224	266	4.92921e-23	89.0907	pfam06203	CCT	-	cl39177
Q#49 - >BnaCCT49	specific	197662	44	91	4.78627e-10	53.8803	smart00336	BBOX	-	cl00034
Q#49 - >BnaCCT49	specific	197662	1	48	9.45642e-09	50.4135	smart00336	BBOX	-	cl00034
Q#50 - >BnaCCT50	specific	428823	40	80	3.74921e-16	65.5935	pfam06203	CCT	-	cl39177
Q#51 - >BnaCCT51	specific	428823	340	383	7.62368e-22	87.1647	pfam06203	CCT	-	cl39177
Q#52 - >BnaCCT52	specific	428823	410	452	1.28735e-20	84.4683	pfam06203	CCT	-	cl39177
Q#52 - >BnaCCT52	specific	214668	38	94	1.88027e-10	56.0378	smart00448	REC	-	cl19078
Q#53 - >BnaCCT53	specific	428823	222	264	2.55538e-20	81.3867	pfam06203	CCT	-	cl39177
Q#54 - >BnaCCT54	specific	428823	286	329	4.66846e-24	93.3279	pfam06203	CCT	-	cl39177
Q#55 - >BnaCCT55	specific	428823	152	195	3.40204e-19	76.7643	pfam06203	CCT	-	cl39177
Q#56 - >BnaCCT56	specific	428823	240	283	6.56904e-20	80.6163	pfam06203	CCT	-	cl39177
Q#56 - >BnaCCT56	specific	197662	9	51	3.32644e-07	45.7911	smart00336	BBOX	-	cl00034
Q#57 - >BnaCCT57	specific	428823	150	192	4.21724e-24	89.8611	pfam06203	CCT	-	cl39177
Q#58 - >BnaCCT58	specific	428823	297	340	1.24573e-21	86.7795	pfam06203	CCT	-	cl39177
Q#59 - >BnaCCT59	specific	428823	214	257	7.99141e-23	88.7055	pfam06203	CCT	-	cl39177
Q#60 - >BnaCCT60	specific	428823	319	361	5.41294e-23	90.2463	pfam06203	CCT	-	cl39177
Q#60 - >BnaCCT60	specific	197662	13	58	1.01778e-06	45.0207	smart00336	BBOX	-	cl00034
Q#61 - >BnaCCT61	specific	428823	208	251	4.36601e-20	80.6163	pfam06203	CCT	-	cl39177
Q#62 - >BnaCCT62	specific	428823	191	233	7.44291e-24	90.2463	pfam06203	CCT	-	cl39177
Q#62 - >BnaCCT62	specific	197662	60	103	3.82877e-08	48.4875	smart00336	BBOX	-	cl00034
Q#62 - >BnaCCT62	specific	197662	17	58	1.28059e-07	46.9467	smart00336	BBOX	-	cl00034
Q#63 - >BnaCCT63	specific	428823	314	356	9.17745e-23	89.4759	pfam06203	CCT	-	cl39177
Q#63 - >BnaCCT63	specific	197662	13	58	7.33743e-07	45.4059	smart00336	BBOX	-	cl00034
Q#64 - >BnaCCT64	specific	428823	181	224	2.46952e-22	85.6239	pfam06203	CCT	-	cl39177
Q#65 - >BnaCCT65	specific	428823	158	201	4.28463e-20	79.0755	pfam06203	CCT	-	cl39177
Q#66 - >BnaCCT66	specific	428823	181	224	4.91966e-23	87.5499	pfam06203	CCT	-	cl39177
Q#67 - >BnaCCT67	specific	428823	102	144	6.26221e-20	77.5347	pfam06203	CCT	-	cl39177
Q#68 - >BnaCCT68	specific	428823	256	299	5.93684e-18	75.6087	pfam06203	CCT	-	cl39177
Q#69 - >BnaCCT69	specific	428823	170	206	1.71742e-20	81.3867	pfam06203	CCT	-	cl39177
Q#70 - >BnaCCT70	specific	428823	502	544	1.59768e-20	84.4683	pfam06203	CCT	-	cl39177
Q#70 - >BnaCCT70	specific	214668	54	110	1.41675e-08	51.0302	smart00448	REC	-	cl19078
Q#71 - >BnaCCT71	specific	428823	261	303	2.20511e-24	93.3279	pfam06203	CCT	-	cl39177
Q#71 - >BnaCCT71	specific	197662	44	91	2.4989e-11	57.7323	smart00336	BBOX	-	cl00034
Q#71 - >BnaCCT71	specific	197662	1	48	2.44999e-07	46.5615	smart00336	BBOX	-	cl00034
Q#72 - >BnaCCT72	specific	428823	352	395	2.35056e-23	91.4019	pfam06203	CCT	-	cl39177
Q#72 - >BnaCCT72	specific	197662	14	59	2.58623e-07	46.5615	smart00336	BBOX	-	cl00034
Q#73 - >BnaCCT73	specific	428823	267	310	1.03488e-22	89.0907	pfam06203	CCT	-	cl39177
Q#73 - >BnaCCT73	specific	197662	50	97	2.25152e-10	55.0359	smart00336	BBOX	-	cl00034
Q#73 - >BnaCCT73	specific	197662	9	52	1.1332e-05	41.9391	smart00336	BBOX	-	cl00034
Q#74 - >BnaCCT74	specific	428823	286	329	5.55125e-20	81.3867	pfam06203	CCT	-	cl39177
Q#75 - >BnaCCT75	specific	428823	136	179	8.15306e-22	84.8535	pfam06203	CCT	-	cl39177
Q#76 - >BnaCCT76	specific	428823	106	149	7.22219e-19	74.4531	pfam06203	CCT	-	cl39177
Q#77 - >BnaCCT77	specific	428823	246	289	7.93549e-25	94.0983	pfam06203	CCT	-	cl39177
Q#77 - >BnaCCT77	specific	197662	50	97	8.32476e-10	53.4951	smart00336	BBOX	-	cl00034
Q#77 - >BnaCCT77	specific	197662	10	52	2.38426e-05	40.7835	smart00336	BBOX	-	cl00034
Q#78 - >BnaCCT78	specific	428823	273	316	4.4375e-20	81.7719	pfam06203	CCT	-	cl39177
Q#79 - >BnaCCT79	specific	428823	290	333	4.8814e-24	93.3279	pfam06203	CCT	-	cl39177
Q#80 - >BnaCCT80	specific	428823	250	292	2.23106e-25	95.6391	pfam06203	CCT	-	cl39177
Q#80 - >BnaCCT80	specific	197662	44	91	2.34972e-11	57.7323	smart00336	BBOX	-	cl00034
Q#80 - >BnaCCT80	specific	197662	1	48	2.33062e-07	46.5615	smart00336	BBOX	-	cl00034
Q#81 - >BnaCCT81	specific	428823	455	497	7.88908e-19	79.4607	pfam06203	CCT	-	cl39177
Q#81 - >BnaCCT81	specific	214668	51	107	1.87949e-08	50.645	smart00448	REC	-	cl19078
Q#82 - >BnaCCT82	specific	428823	641	683	3.42469e-21	86.7795	pfam06203	CCT	-	cl39177
Q#82 - >BnaCCT82	specific	214668	189	245	9.96319e-09	51.8006	smart00448	REC	-	cl19078
Q#83 - >BnaCCT83	specific	428823	226	268	4.74884e-24	91.7871	pfam06203	CCT	-	cl39177
Q#83 - >BnaCCT83	specific	197662	44	91	2.03723e-11	57.7323	smart00336	BBOX	-	cl00034
Q#83 - >BnaCCT83	specific	197662	1	48	2.13663e-07	46.5615	smart00336	BBOX	-	cl00034
Q#84 - >BnaCCT84	specific	428823	279	322	4.3566e-24	93.3279	pfam06203	CCT	-	cl39177
Q#85 - >BnaCCT85	specific	428823	371	413	9.54112e-21	84.4683	pfam06203	CCT	-	cl39177
Q#85 - >BnaCCT85	specific	197662	6	52	2.40237e-08	49.6431	smart00336	BBOX	-	cl00034
Q#85 - >BnaCCT85	specific	197662	49	83	0.00204342	35.7759	smart00336	BBOX	-	cl00034
Q#86 - >BnaCCT86	specific	428823	252	295	4.4753e-24	92.1723	pfam06203	CCT	-	cl39177
Q#86 - >BnaCCT86	specific	197662	58	105	5.46215e-09	51.1839	smart00336	BBOX	-	cl00034
Q#86 - >BnaCCT86	specific	197662	20	60	3.83247e-05	40.3983	smart00336	BBOX	-	cl00034
Q#87 - >BnaCCT87	specific	428823	278	321	5.6999e-20	81.3867	pfam06203	CCT	-	cl39177
