# Supplementary material for: Genome-Wide Identification and Characterization of the CCT Gene Family in Rapeseed (Brassica napus L.)
Source: Int J Mol Sci. 2024 May 13;25(10):5301. doi: 10.3390/ijms25105301 (PMC11121423; doi:10.3390/ijms25105301)
Supplement: Supplementary file 1 [file ijms-25-05301-s001.zip › ijms-2917832-supplementary/ijms-2917832-supplementary/Supplementary Materials/Table S5.xlsx]

## Sheet: Sheet1
Table S5.Major cis-regulatory elements of BnaCCTs in Brassica napus.L
	ARE	DRE-core	LTR	MBS	MYB	MYC	STRE	TC-rich repeat	W-box	WUN-motif	ABRE	as-1	CARE	CGTCA-motif	ERE	P-box	TCA-element	TGACG-motif	TGA-element	A-box	AE-box	box-4	CAT-box	circadian	GA-motif	GATA-motif	G-box	GCN4-motif	GT1-motif	I-box	MRE	RY-element
BnaCCT01	4	0	3	0	2	2	0	0	1	0	0	1	0	1	0	0	0	1	0	0	1	3	0	0	0	1	3	0	1	0	0	0
BnaCCT02	0	0	0	2	12	0	2	0	1	0	0	1	1	1	0	0	0	1	0	1	2	0	2	1	0	0	1	0	1	0	2	0
BnaCCT03	4	0	1	0	2	2	0	0	0	0	1	0	0	0	0	0	0	0	0	0	0	1	2	0	0	0	1	1	2	0	0	0
BnaCCT04	2	0	0	1	1	1	0	0	1	0	0	4	0	4	0	0	0	4	0	0	0	0	0	0	0	0	0	0	1	0	0	0
BnaCCT05	1	0	0	0	7	3	0	0	3	1	5	1	0	1	1	1	0	1	0	0	2	6	0	0	1	1	5	0	2	0	0	2
BnaCCT06	3	0	1	0	5	6	0	0	0	1	0	1	0	1	2	0	0	1	0	0	0	0	0	0	0	0	0	0	0	0	1	0
BnaCCT07	0	0	0	0	6	1	0	3	0	0	1	0	0	0	2	0	1	0	0	0	2	2	0	0	0	0	1	0	2	0	0	0
BnaCCT08	3	0	0	1	5	1	1	1	0	0	0	0	0	0	0	1	0	0	1	0	1	0	0	0	0	1	0	0	0	0	0	0
BnaCCT09	3	0	0	3	9	3	2	0	1	0	1	3	0	3	0	1	1	3	0	0	0	0	0	0	0	0	1	0	1	0	0	0
BnaCCT10	1	0	0	0	1	5	0	1	0	1	0	1	0	1	0	0	0	1	1	0	1	0	0	0	0	1	0	0	1	0	0	0
BnaCCT11	2	0	0	0	3	2	0	0	1	0	1	0	0	0	0	2	0	0	0	1	2	3	0	0	0	0	1	0	1	0	0	0
BnaCCT12	3	1	0	2	4	7	2	1	0	0	5	0	0	0	0	0	1	0	0	0	1	0	2	0	0	0	7	0	0	0	0	0
BnaCCT13	1	0	0	1	5	1	0	0	0	0	5	1	0	1	1	0	1	1	0	0	0	4	1	1	0	0	6	0	0	1	0	0
BnaCCT14	0	1	2	0	4	3	1	0	1	0	1	1	0	1	0	0	0	1	1	0	0	3	1	0	1	1	1	0	1	0	0	0
BnaCCT15	3	0	1	0	5	4	0	1	0	2	1	0	0	0	1	0	1	0	0	0	0	3	1	0	0	1	1	0	1	0	0	2
BnaCCT16	1	0	0	0	4	2	2	0	3	0	2	2	0	2	0	0	0	2	0	0	0	2	0	0	0	1	2	0	2	0	1	0
BnaCCT17	1	2	1	0	1	2	0	0	0	0	3	1	0	1	1	2	0	1	0	0	1	1	0	0	0	0	3	0	1	0	0	0
BnaCCT18	1	0	2	1	5	3	1	2	1	0	2	1	0	1	0	0	0	1	1	0	1	1	0	0	0	0	1	0	0	0	0	2
BnaCCT19	2	0	1	3	8	3	2	0	2	1	1	2	0	2	0	0	0	2	0	0	0	2	0	0	0	0	0	0	0	0	0	0
BnaCCT20	0	0	1	1	4	4	1	0	1	0	5	0	0	0	3	0	0	0	0	0	0	0	0	0	0	2	6	0	4	1	0	0
BnaCCT21	4	0	4	0	4	4	1	0	0	1	8	0	0	0	0	0	0	0	1	0	1	3	0	0	0	1	6	0	1	0	0	0
BnaCCT22	0	0	2	1	5	3	1	0	1	1	2	3	0	3	0	0	0	3	1	0	1	0	0	0	0	0	4	0	1	0	0	0
BnaCCT23	0	0	0	0	0	2	0	1	1	0	3	0	0	0	0	0	0	0	0	0	0	0	0	0	0	0	2	0	2	0	0	0
BnaCCT24	2	0	2	0	2	4	1	0	1	0	4	0	0	0	1	2	0	0	0	0	0	1	0	0	1	2	3	0	1	0	1	0
BnaCCT25	4	0	0	0	4	1	1	0	0	0	7	2	1	2	0	0	0	2	1	0	1	0	0	0	0	1	6	0	1	0	1	0
BnaCCT26	0	0	1	0	3	3	0	0	0	0	2	0	0	0	0	0	0	0	0	0	1	6	0	0	0	0	0	0	3	0	0	0
BnaCCT27	2	0	3	0	4	0	0	0	0	0	5	0	0	0	0	0	0	0	1	0	1	1	1	0	0	1	2	0	0	0	0	0
BnaCCT28	2	0	1	0	0	2	0	0	1	0	4	0	0	0	2	0	1	0	0	0	1	3	0	2	0	1	4	1	0	0	0	0
BnaCCT29	2	0	0	0	1	3	0	0	0	0	4	2	0	2	1	0	0	2	1	0	0	1	0	0	1	0	4	0	0	0	0	0
BnaCCT30	3	0	0	1	1	1	0	0	0	0	3	6	0	6	5	0	0	6	0	0	0	0	0	0	1	1	2	0	2	0	0	0
BnaCCT31	1	0	0	0	2	3	2	0	0	0	3	1	0	1	0	1	0	1	0	0	1	1	0	0	0	3	3	0	0	2	0	0
BnaCCT32	0	0	0	0	1	3	0	1	0	2	1	0	0	0	4	0	0	0	0	0	0	2	0	0	0	0	1	0	0	1	0	0
BnaCCT33	1	0	0	1	4	3	1	1	0	0	0	0	0	0	0	0	1	0	1	0	2	0	0	1	0	0	1	1	3	0	1	0
BnaCCT34	2	0	1	1	5	2	1	0	2	0	1	0	0	0	0	1	1	0	2	0	0	0	0	0	0	0	1	0	2	0	0	0
BnaCCT35	2	0	0	0	3	3	2	0	0	0	3	1	0	1	0	0	1	1	0	0	0	1	0	2	0	0	2	0	0	0	0	0
BnaCCT36	2	0	0	0	3	3	0	0	0	0	0	1	0	1	0	1	2	1	0	0	1	2	1	2	0	1	0	0	3	1	0	0
BnaCCT37	1	1	1	1	3	4	0	0	0	0	3	1	0	1	2	0	1	1	0	0	0	1	2	0	0	0	4	0	2	0	0	0
BnaCCT38	0	0	0	0	5	4	2	0	4	0	2	2	0	2	0	0	0	2	0	0	0	2	0	0	0	1	2	0	2	0	1	0
BnaCCT39	3	0	1	1	2	1	0	1	1	0	0	1	0	1	1	0	2	1	0	0	1	1	1	0	0	2	0	1	0	0	0	0
BnaCCT40	2	0	0	0	5	4	0	0	0	0	0	1	0	1	0	0	0	1	0	0	1	2	0	0	0	0	0	0	0	0	1	0
BnaCCT41	2	0	1	0	1	3	1	0	0	0	2	0	0	0	0	0	1	0	0	0	0	1	1	2	0	2	1	0	1	1	0	0
BnaCCT42	2	0	0	0	5	1	2	2	0	0	1	1	0	1	1	1	2	1	2	0	1	3	0	0	0	0	1	0	0	1	1	0
BnaCCT43	3	0	1	1	4	3	1	0	0	0	7	2	0	2	0	0	0	2	0	1	0	1	0	0	0	0	8	0	0	0	0	0
BnaCCT44	3	0	0	0	4	3	1	1	1	1	5	2	0	2	0	0	2	2	0	0	2	3	0	1	0	4	7	0	2	2	0	0
BnaCCT45	3	0	0	2	6	4	2	1	2	0	2	0	0	0	0	0	1	0	0	0	1	1	0	0	0	0	2	1	1	0	0	0
BnaCCT46	0	1	0	0	2	1	1	1	0	0	6	2	0	2	0	0	0	2	0	1	0	0	0	1	0	0	5	0	1	0	0	0
BnaCCT47	1	0	0	2	6	2	1	0	0	0	1	1	0	1	2	1	0	1	0	0	0	0	0	0	0	0	1	0	4	0	2	0
BnaCCT48	0	0	1	3	6	3	0	2	1	1	1	1	0	1	0	0	1	1	0	0	1	2	0	0	0	0	1	0	0	0	1	0
BnaCCT49	0	1	0	1	2	4	0	0	1	1	2	0	1	0	1	0	1	0	0	0	0	1	1	0	0	0	3	0	2	0	0	0
BnaCCT50	0	2	2	2	7	0	0	2	0	0	4	2	0	2	0	1	0	2	0	0	0	1	2	0	0	0	3	0	2	3	0	0
BnaCCT51	6	0	0	0	4	4	1	1	2	0	4	2	0	2	0	0	1	2	0	0	3	3	0	0	0	3	5	0	2	1	0	0
BnaCCT52	3	0	0	0	4	3	1	0	1	0	7	1	1	1	1	0	1	1	1	0	1	1	1	0	0	0	8	0	0	0	0	0
BnaCCT53	0	2	1	0	4	2	1	0	0	1	7	0	1	0	1	0	0	0	0	0	0	3	0	0	0	1	7	0	3	0	0	0
BnaCCT54	1	0	0	0	4	0	0	0	3	2	6	1	0	1	1	1	0	1	1	1	0	2	1	0	1	1	8	0	0	0	0	0
BnaCCT55	3	1	0	1	3	5	1	1	0	0	3	1	0	1	2	0	1	1	0	0	0	1	0	0	0	0	3	1	0	1	2	0
BnaCCT56	1	0	0	0	2	4	0	1	0	0	4	3	0	3	0	0	0	3	0	0	0	1	0	1	0	0	4	0	0	0	0	0
BnaCCT57	1	0	2	0	3	2	0	1	0	0	1	0	0	0	2	0	1	0	0	1	1	4	0	1	0	0	1	0	0	1	0	0
BnaCCT58	2	0	0	0	3	2	0	1	1	0	0	4	0	4	0	2	0	4	0	0	0	2	0	0	1	0	0	0	0	0	0	0
BnaCCT59	2	0	2	0	6	1	1	1	1	0	0	2	0	2	1	1	0	2	2	0	1	2	0	0	0	0	0	0	1	1	0	0
BnaCCT60	1	1	0	0	5	2	0	1	0	0	3	1	0	1	0	1	0	1	0	0	1	0	0	0	1	0	3	0	3	1	0	0
BnaCCT61	4	0	0	1	1	4	0	2	1	0	1	2	0	2	0	0	1	2	0	1	0	0	0	1	0	0	3	0	1	0	0	0
BnaCCT62	4	0	5	0	2	3	0	2	0	0	1	0	0	0	1	0	1	0	0	0	0	0	0	0	1	0	0	0	0	0	2	0
BnaCCT63	2	0	0	1	6	4	0	1	0	0	2	3	0	3	0	0	0	3	0	0	1	0	1	0	1	0	2	0	2	1	0	0
BnaCCT64	0	0	0	0	3	3	0	0	0	0	3	2	0	2	2	0	1	2	1	0	0	4	1	0	0	0	5	0	1	0	0	0
BnaCCT65	1	0	1	1	4	5	0	0	1	1	2	3	0	3	0	0	0	3	1	0	1	0	0	0	0	0	4	0	1	0	1	0
BnaCCT66	2	0	0	1	4	3	0	0	1	1	6	2	0	2	0	1	0	2	1	0	0	2	1	0	0	0	7	0	1	1	0	0
BnaCCT67	1	0	1	0	0	2	0	0	1	0	0	4	0	4	0	0	0	4	0	0	0	1	1	0	0	2	0	0	1	2	0	0
BnaCCT68	0	0	0	1	5	4	0	0	1	1	3	1	0	1	1	0	2	1	0	0	0	5	0	0	0	0	4	0	3	0	0	0
BnaCCT69	1	0	0	1	3	2	0	0	0	1	3	7	0	7	2	1	0	7	0	0	0	1	0	0	1	0	2	0	1	0	0	0
BnaCCT70	1	0	1	0	6	0	1	1	0	0	9	2	0	2	2	0	0	2	0	0	0	0	2	3	0	1	10	0	3	1	0	0
BnaCCT71	3	0	0	0	2	5	0	0	1	0	4	2	0	2	0	1	1	2	0	2	0	0	0	0	0	0	3	1	0	0	0	0
BnaCCT72	0	0	0	2	6	2	1	1	0	0	1	1	0	1	5	1	0	1	0	0	0	0	0	0	1	0	2	1	3	0	1	0
BnaCCT73	3	0	1	0	2	5	1	0	2	0	2	2	0	2	0	1	0	2	0	0	1	0	0	0	1	1	1	0	2	0	1	0
BnaCCT74	2	0	4	0	3	4	0	0	0	1	6	0	0	0	0	0	0	0	0	0	1	3	0	1	0	0	7	0	2	0	0	0
BnaCCT75	1	0	0	0	4	4	0	1	0	2	1	0	0	0	2	0	2	0	0	0	0	3	1	0	0	1	1	0	0	0	0	2
BnaCCT76	1	1	0	1	4	1	0	0	0	0	4	1	0	1	0	0	1	1	1	2	0	0	0	0	0	0	3	0	0	0	0	0
BnaCCT77	0	0	0	0	5	3	1	0	1	0	2	2	0	2	2	1	1	2	0	0	1	1	2	1	0	0	2	0	0	0	0	0
BnaCCT78	1	0	1	0	1	2	0	0	0	1	4	0	0	0	3	0	0	0	0	0	0	2	1	1	1	0	4	0	1	0	0	0
BnaCCT79	1	0	0	0	3	2	0	0	4	1	9	1	0	1	1	0	0	1	0	1	0	2	0	0	0	1	10	0	0	0	0	0
BnaCCT80	1	0	1	2	7	5	0	0	0	0	4	1	0	1	4	0	0	1	0	0	0	0	0	0	0	1	4	0	4	1	1	0
BnaCCT81	2	0	0	0	1	1	2	0	0	1	2	1	0	1	3	0	1	1	0	0	0	3	1	1	0	0	3	0	0	0	0	0
BnaCCT82	3	1	0	2	6	4	0	0	1	0	0	2	0	2	1	0	1	2	1	2	1	2	1	0	0	0	1	0	2	0	0	0
BnaCCT83	7	1	1	1	4	5	0	0	1	0	3	2	0	2	0	0	2	2	0	1	0	1	0	0	0	0	4	2	0	0	0	0
BnaCCT84	1	0	0	0	7	1	1	1	3	1	6	1	0	1	1	1	0	1	0	0	2	5	0	0	0	0	7	0	2	0	0	2
BnaCCT85	1	0	0	0	3	1	1	0	0	0	3	3	0	3	0	1	0	3	1	0	1	1	0	0	0	4	3	0	0	2	0	0
BnaCCT86	0	2	0	0	4	3	0	0	3	0	3	2	0	2	1	1	0	2	0	0	0	2	2	0	0	0	3	0	0	0	0	0
BnaCCT87	1	0	1	2	3	4	0	0	0	0	4	0	0	0	2	0	0	0	0	1	0	4	1	0	0	0	4	0	1	0	0	0
