# Supplementary material for: Genome-Wide Identification and Characterization of the CCT Gene Family in Rapeseed (Brassica napus L.)
Source: Int J Mol Sci. 2024 May 13;25(10):5301. doi: 10.3390/ijms25105301 (PMC11121423; doi:10.3390/ijms25105301)
Supplement: Supplementary file 1 [file ijms-25-05301-s001.zip › ijms-2917832-supplementary/ijms-2917832-supplementary/Supplementary Materials/Table S6.xlsx]

## Sheet: 1
Table S6.Protein interaction network of BnaCCTs in Brassica napus.L
shared name	name	ID_name	Degree	is_BnaCCTs	AverageShortestPathLength	BetweennessCentrality	ClosenessCentrality	ClusteringCoefficient	Eccentricity	IsSingleNode	NeighborhoodConnectivity	NumberOfDirectedEdges	NumberOfUndirectedEdges	PartnerOfMultiEdgedNodePairs	Radiality	selected	SelfLoops	Stress	TopologicalCoefficient
BnaA04g14640D	BnaCCT49	COL3	3	yes	2.04167	0	0.489796	1	3	FALSE	16.6667	0	3	0	0.94213	FALSE	0	0	0.833333
BnaA10g18420D	BnaCCT73	COL1	7	yes	1.83333	0	0.545455	1	3	FALSE	16.2857	0	7	0	0.953704	FALSE	0	0	0.77551
BnaA02g35200D	BnCCT17	COL5	5	yes	1.91667	0	0.521739	1	3	FALSE	16.4	0	5	0	0.949074	FALSE	0	0	0.780952
BnaC04g11750D	BnaC04g11750D	COP1	14	no	1.5	0.0201035	0.666667	0.78022	3	FALSE	13.9286	0	14	0	0.972222	FALSE	0	54	0.633117
BnaC07g29680D	BnaCCT71	COL4	4	yes	1.875	0.0315217	0.533333	0.5	3	FALSE	11.25	0	4	0	0.951389	FALSE	0	62	0.48913
BnaA05g36570D	BnaCCT33	BBX17	1	yes	2.70833	0	0.369231	0	3	FALSE	6	0	1	0	0.905093	FALSE	0	0	0
BnaC07g02630D	BnaC07g02630D	LKP2	18	no	1.25	0.1595	0.8	0.542484	2	FALSE	11.8333	0	18	0	0.986111	FALSE	0	262	0.493056
BnaA08g18650D	BnaCCT85	BBX13	7	yes	1.83333	0.000805153	0.545455	0.904762	3	FALSE	15.1429	0	7	0	0.953704	FALSE	0	4	0.721088
BnaC07g29960D	BnaCCT70	PRR5	14	yes	1.5	0.0073502	0.666667	0.857143	3	FALSE	14.5	0	14	0	0.972222	FALSE	0	30	0.659091
BnaA05g01050D	BnaA05g01050D	CCA1	17	no	1.375	0.0282813	0.727273	0.705882	3	FALSE	13.0588	0	17	0	0.979167	FALSE	0	96	0.593583
BnaC04g51630D	BnaCCT25	PRR9	12	yes	1.58333	0.000960694	0.631579	0.954545	3	FALSE	15.3333	0	12	0	0.967593	FALSE	0	6	0.69697
BnaC08g33210D	BnaC08g33210D	ELF3	15	no	1.45833	0.00976853	0.685714	0.819048	3	FALSE	14.1333	0	15	0	0.974537	FALSE	0	42	0.642424
BnaC05g18020D	BnaC05g18020D	GI	15	no	1.45833	0.0148424	0.685714	0.790476	3	FALSE	13.8	0	15	0	0.974537	FALSE	0	56	0.627273
BnaA10g00780D	BnaA10g00780D	LHY	18	no	1.29167	0.0907083	0.774194	0.607843	3	FALSE	12.2778	0	18	0	0.983796	FALSE	0	184	0.533816
BnaC03g50000D	BnaC03g50000D	AT5G64170	11	no	1.625	0.0012394	0.615385	0.945455	3	FALSE	15.1818	0	11	0	0.965278	FALSE	0	8	0.690083
BnaCnng03230D	BnaCnng03230D	PRR7	14	no	1.45833	0.0789862	0.685714	0.681319	3	FALSE	13.1429	0	14	0	0.974537	FALSE	0	144	0.594156
BnaA02g13920D	BnaCCT47	BBX14	6	yes	1.75	0.126623	0.571429	0.266667	2	FALSE	7.5	0	6	0	0.958333	FALSE	0	152	0.318841
BnaA07g37160D	BnaCCT60	BBX15	3	yes	2.54167	0.00181159	0.393443	0.666667	3	FALSE	4.33333	0	3	0	0.914352	FALSE	0	2	0.541667
BnaC08g12650D	BnaCCT61	AT4G27900	3	yes	2.08333	0.0163647	0.48	0.333333	3	FALSE	7.66667	0	3	0	0.939815	FALSE	0	28	0.407407
BnaC09g35320D	BnaCCT69	AT5G59990	1	yes	1	0	1	0	1	FALSE	1	0	1	0	1	FALSE	0	0	0
BnaA02g29420D	BnaA02g29420D	AT3G28780	1	no	1	0	1	0	1	FALSE	1	0	1	0	1	FALSE	0	0	0
BnaC05g32810D	BnaC05g32810D	NBP35	4	no	1	0	1	1	1	FALSE	4	0	4	0	1	FALSE	0	0	1
BnaA01g17410D	BnaA01g17410D	NAR1	4	no	1	0	1	1	1	FALSE	4	0	4	0	1	FALSE	0	0	1
BnaAnng08040D	BnaAnng08040D	MET18	4	no	1	0	1	1	1	FALSE	4	0	4	0	1	FALSE	0	0	1
BnaA10g11220D	BnaCCT40	CIA2	4	yes	1	0	1	1	1	FALSE	4	0	4	0	1	FALSE	0	0	1
BnaC03g32880D	BnaC03g32880D	AT3G02280	4	no	1	0	1	1	1	FALSE	4	0	4	0	1	FALSE	0	0	1
BnaA10g12930D	BnaCCT29	PRR3	14	yes	1.54167	0.0161674	0.648649	0.758242	3	FALSE	13.7143	0	14	0	0.969907	FALSE	0	62	0.653061
BnaUnng01460D	BnaUnng01460D	ELF4	15	no	1.45833	0.0170272	0.685714	0.8	3	FALSE	14	0	15	0	0.974537	FALSE	0	66	0.636364
BnaC01g39760D	BnaCCT14	COL9	10	yes	1.66667	0.0100569	0.6	0.755556	3	FALSE	13.8	0	10	0	0.962963	FALSE	0	38	0.627273
BnaA06g17950D	BnaA06g17950D	PCL1	17	no	1.375	0.0334049	0.727273	0.705882	3	FALSE	13.0588	0	17	0	0.979167	FALSE	0	108	0.593583
BnaCnng43250D	BnaCnng43250D	TOC1	16	no	1.33333	0.0953469	0.75	0.666667	2	FALSE	13	0	16	0	0.981481	FALSE	0	160	0.541667
BnaA08g28810D	BnaCCT55	AT1G07050	5	yes	2.04167	0	0.489796	1	3	FALSE	14.4	0	5	0	0.94213	FALSE	0	0	0.8
