# Supplementary material for: Genome-Wide Identification and Characterization of the CCT Gene Family in Rapeseed (Brassica napus L.)
Source: Int J Mol Sci. 2024 May 13;25(10):5301. doi: 10.3390/ijms25105301 (PMC11121423; doi:10.3390/ijms25105301)
Supplement: Supplementary file 1 [file ijms-25-05301-s001.zip › ijms-2917832-supplementary/ijms-2917832-supplementary/Supplementary Materials/Table S7.xlsx]

## Sheet: Sheet1
Term Name	MainClass	GeneHitsInSelectedSet	AllGenesInSelectedSet	GeneHitsInBackground	AllGenesInBackground	p-value	enrichFactor	GeneListInSelectedSets	corrected p-value(BH method)
B 09159 Environmental adaptation	A09150 Organismal Systems	15	15	1369	42826	1.11e-16	31.2827	[BnaCCT50, BnaCCT03, BnaCCT13, BnaCCT25, BnaCCT20, BnaCCT73, BnaCCT70, BnaCCT43, BnaCCT24, BnaCCT52, BnaCCT81, BnaCCT86, BnaCCT29, BnaCCT82, BnaCCT77]	6.66e-16
A09150 Organismal Systems	A09150 Organismal Systems	15	15	1369	42826	1.11e-16	31.2827	[BnaCCT50, BnaCCT03, BnaCCT13, BnaCCT25, BnaCCT20, BnaCCT73, BnaCCT70, BnaCCT43, BnaCCT24, BnaCCT52, BnaCCT81, BnaCCT86, BnaCCT29, BnaCCT82, BnaCCT77]	6.66e-16
04712 Circadian rhythm - plant	A09150 Organismal Systems	15	15	220	42826	2.22e-16	194.664	[BnaCCT50, BnaCCT03, BnaCCT13, BnaCCT25, BnaCCT20, BnaCCT73, BnaCCT70, BnaCCT43, BnaCCT24, BnaCCT52, BnaCCT81, BnaCCT86, BnaCCT29, BnaCCT82, BnaCCT77]	4.44e-16
