# Supplementary material for: Genome-Wide Identification and Characterization of the CCT Gene Family in Rapeseed (Brassica napus L.)
Source: Int J Mol Sci. 2024 May 13;25(10):5301. doi: 10.3390/ijms25105301 (PMC11121423; doi:10.3390/ijms25105301)
Supplement: Supplementary file 1 [file ijms-25-05301-s001.zip › ijms-2917832-supplementary/ijms-2917832-supplementary/Supplementary Materials/Table S8.xlsx]

## Sheet: Sheet1
Table S7.The values of CCT family genes in B. napus by RNA-Seq analysis from BrassicaEDB.
Gene ID	Leaf__Seedling__Field__NA	Root__Seedling__Field__NA	Bud__Bolting__Field__NA	Inflorescence_tip__Bolting__Field__NA	Mature_leaf__Bolting__Field__NA	Young_Leaf__Bolting__Field__NA	Root__Bolting__Field__NA	Stem__Bolting__Field__NA	Inflorescence_tip__Initial_flowering__Field__NA	Mature_leaf__Initial_flowering__Field__NA	Young_leaf__Initial_flowering__Field__NA	Root__Initial_flowering__Field__NA	Stem__Initial_flowering__Field__NA	Inflorescence_tip__Full-bloom__Field__NA	Mature_leaf__Full-bloom__Field__NA	Young_leaf__Full-bloom__Field__NA	Root__Full-bloom__Field__NA	Stem__Full-bloom__Field__NA	Mature_leaf__Podding__Field__10_DAF	Young_leaf__Podding__Field__10_DAF	Mature_leaf__Podding__Field__24_DAF	Young_leaf__Podding__Field__24_DAF	Stem__Podding__Field__24_DAF	Mature_leaf__Podding__Field__30_DAF	Young_Leaf__Podding__Field__30_DAF	Stem__Maturation__Field__50_DAF
BnaCCT78	6.077	5.677	5.651	8.689	7.307	6.937	6.681	28.064	8.609	6.119	7.247	4.688	23.659	6.207	2.06	5.294	5.857	12.808	1.545	2.672	3.058	7.546	4.247	0.706	1.011	6.071
BnaCCT77	0.572	0	0.398	0.966	14.492	14.591	0.103	3.969	0.695	12.899	7.937	0	2.285	1.495	25.734	17.171	0.024	2.43	26.915	18.744	22.467	12.428	5.881	7.635	6.501	5.606
BnaCCT03	0	0	0	0	0	0	0	0	0	0	0	0	0	0	0	0	0	0	0	0	0	0	0	0	0	0
BnaCCT04	0.254	0.239	0.195	0.166	0.811	0.509	1.338	2.559	0.197	1.848	0.607	0.79	1.198	0.573	0.823	1.98	0.356	2.634	0.892	2.372	0.228	0.776	1.377	2.819	4.636	1.324
BnaCCT51	14.864	0.245	3.231	3.561	26.89	23.537	0.443	2.28	5.657	26.844	29.573	0.15	3.401	4.203	8.489	14.208	0.534	2.058	6.824	6.808	25.772	71.046	7.38	31.893	20.757	17.905
BnaCCT47	27.654	0.062	1.419	0.534	14.809	20.147	0.01	0.923	0.739	22.091	20.004	0.01	2.567	0.682	22.99	26.607	0.012	2.381	15.092	19.189	15.117	14.182	2.749	5.872	6.814	3.237
BnaCCT17	133.777	10.003	6.541	4.413	115.105	108.441	5.115	20.312	7.769	129.85	132.571	2.881	25.589	23.836	209.626	158.02	5.457	37.854	158.742	114.126	125.781	58.725	82.651	76.851	91.83	37.449
BnaCCT68	0.268	0.504	1.392	2.629	0.163	0.375	1.015	1.47	1.587	0.075	0.382	2.02	0.752	0.457	0.062	0.121	1.318	0.38	0.033	0.112	0.06	0.705	0.211	0	0.158	0.115
BnaCCT75	0	0	0	0.248	0	0	0.234	2.306	0.989	0	0	0.451	2.637	2.368	0	0	0.115	4.236	0	0	0	0	0.113	0	0	0
BnaCCT42	0	0.298	0	0	0	0	0.018	0	0	0	0	0.646	0	0	0	0	0.356	0	0	0	0	0	0	0	0	0
BnaCCT49	94.621	2.132	27.35	36.241	86.388	82.978	0.981	28.86	54.926	51.43	75.035	0.969	27.763	55.749	50.185	87.6	1.482	25.645	50.059	59.92	57.248	73.458	28.757	107.118	98.874	35.063
BnaCCT38	0.069	0	0.048	0.014	0.069	0.127	0	0	0.078	0.169	0	0	0	0.016	0.306	0.337	0	0	0.351	0.772	0.224	0	0.219	0.126	0.273	0.146
BnaCCT27	0	0	0	0	0	0	0	0	0	0	0	0	0	0	0	0	0	0	0	0	0	0	0	0	0	0
BnaCCT52	4.796	0.366	7.681	10.858	70.198	53.496	2.13	17.872	9.729	55.58	58.601	3.34	18.957	9.499	24.671	50.606	1.859	14.959	18.575	23.536	55.583	67.77	21.074	36.768	36.286	24.293
BnaCCT58	0	0	0	0	0	0	0	0	0	0	0	0	0	0	0	0	0	0	0	0	0	0	0	0	0	0
BnaCCT02	0	0	0	0	0	0	0	0	0	0	0	0	0	0	0	0	0	0	0	0	0	0	0	0	0	0
BnaCCT36	7.443	1.724	2.384	2.56	2.154	2.849	1.944	1.581	2.477	3.161	2.453	1.478	1.407	1.292	3.951	2.956	1.949	1.89	3.117	4.848	1.436	2.7	0.963	2.164	1.98	1.913
BnaCCT33	7.912	0	0.675	1.027	0.853	1.291	0.034	0.166	1.974	2.158	1.849	0.02	0.109	2.438	1.479	1.238	0.066	0.187	0.832	0.813	0.233	0.563	0.338	0.163	0.481	0.143
BnaCCT82	169.247	8.926	1.468	1.476	7.59	3.738	8.744	6.867	1.995	26.335	19.683	14.448	4.807	1.76	8.768	3.878	8.238	4.622	3.349	0.861	4.604	2.516	2.235	1.128	1.117	1.985
BnaCCT83	75.685	0.288	24.664	28.741	105.254	90.919	2.99	60.248	29.545	96.165	99.895	0.297	50.817	31.756	95.81	108.337	0.728	77.33	82.238	99.799	87.078	70.386	33.879	55.148	60.174	71.056
BnaCCT56	30.196	5.535	3.975	3.599	1.501	1.004	4.926	4.254	4.726	3.424	6.712	5.034	4.799	1.45	1.495	1.883	2.97	4.067	1.236	1.008	1.164	3.11	0.885	1.963	0.872	1.338
BnaCCT66	45.938	0	1.087	0.267	31.635	29.257	0	0.301	0.101	19.779	24.584	0	0.688	0.445	12.779	31.696	0	0.857	15.027	23.076	11.345	18.281	0.834	5.214	3.992	3.196
BnaCCT60	45.354	0.115	2.763	2.636	76.557	75.763	0.174	6.057	4.244	61.096	57.587	0.293	6.654	3.354	48.022	54.849	0.517	5.961	30.775	32.64	43.296	38.746	15.432	37.303	33.551	28.304
BnaCCT45	0.834	6.785	6.175	7.578	1.843	1.607	9.779	3.163	6.74	2.577	3.082	7.001	3.726	3.376	1.688	1.605	8.318	6.897	3.523	2.039	5.495	4.364	6.584	4.913	3.611	6.68
BnaCCT85	17.424	7.33	2.415	3.816	0.353	0.486	3.76	3.254	3.315	1.547	1.568	4.227	2.804	4.133	1.949	1.471	3.694	2.374	1.901	0.759	1.282	1.763	0.878	1.074	0.822	1.072
BnaCCT54	0	0	0	0	0	0	0.034	0.051	0.02	0.043	0.072	0	0	0.083	1.296	0.398	0	0.247	0.819	0.233	0.078	0.129	0	0.192	0.448	0.089
BnaCCT55	16.831	0	0.065	0	0.183	0.575	0	0	0	0.403	0.339	0	0.061	0.134	0.202	0.235	0	0	0	0.086	0.54	4.035	0	0	0.066	0
BnaCCT12	50.086	10.399	21.616	26.075	63.526	68.742	10.101	31.52	28.184	54.249	61.627	8.19	29.678	26.171	45.956	67.226	9.025	39.67	36.04	44.646	51.887	70.179	27.793	44.509	46.237	51.933
BnaCCT13	34.785	2.097	0.39	1.011	3.994	2.954	0.376	0.915	1.671	8.232	7.97	1.476	1.122	1.102	2.158	2.979	0.877	0.989	0.477	0.613	2.871	3.282	0.471	0.544	0.444	0.269
BnaCCT39	0	1.203	0.919	0.531	0	0	0.369	0.062	0.349	0	0	0.255	0.08	0	0	0	0.122	0.076	0	0	0	0	0.077	0	0	0
BnaCCT84	0	0	0	0	0	0	0	0.058	0.02	0	0	0.024	0.11	0	0.088	0.057	0	0.062	0	0	0	0.137	0	0	0.102	0.211
BnaCCT65	25.618	0.134	0.501	0.3	0.17	0.048	0.442	0.3	0.323	0.74	0.434	0.464	0.431	0.107	0.114	0.386	0.196	0.199	0.193	0.121	0.153	0.594	0.123	0.237	0.11	0
BnaCCT40	10.955	0.183	4.768	6.72	21.09	21.134	0.541	1.465	11.273	16.62	22.421	0.244	2.262	8.755	2.828	8.322	0.29	2.137	2.793	1.66	23.39	16.847	3.745	23.558	12.634	5.042
BnaCCT57	299.66	7.53	11.891	9.612	131.298	112.948	17.594	48.68	17.434	177.016	155.301	18.203	42.457	34.85	238.787	203.26	31.641	67.92	87.622	79.094	75.722	27.009	54.543	40.985	47.625	47.144
BnaCCT30	1.343	0.308	0.703	0.339	0.612	0.802	1.093	7.715	0.601	1.676	1.493	0.483	4.82	2.074	1.238	2.023	0.341	6.97	0.873	0.891	0.476	2.882	2.745	0.418	0.279	3.551
BnaCCT29	20.33	5.42	2.141	3.557	2.601	1.95	1.782	2.526	3.764	5.483	5.023	3.625	5.151	2.395	2.135	1.101	1.594	3.315	1.599	0.651	2.529	5.696	2.655	2.323	2.762	4.419
BnaCCT73	0.728	0	2.193	2.373	19.803	23.937	1.435	3.582	1.714	12.152	8.252	0.352	1.853	10.058	52.524	29.579	0.775	4.622	26.457	23.453	23.928	8.335	8.477	13.03	12.48	10.423
BnaCCT74	10.24	3.834	8.524	12.858	6.842	5.696	4.139	18.902	10.213	8.426	7.387	2.58	14.185	4.913	4.99	5.704	2.001	12.655	3.993	4.709	3.031	4.384	3.961	3.618	3.322	6.819
BnaCCT41	54.449	0.267	1.346	1.87	101.491	101.733	0.891	10.589	2.606	117.92	105.221	0.974	10.612	1.234	55.599	70.682	1.389	8.361	49.231	52.231	61.076	31.353	21.366	28.983	27.635	43.881
BnaCCT46	0.773	0.948	0.216	0.402	0.121	0	0.541	0.072	0.348	0.119	0	0.551	0.057	0.273	0.438	0.103	0.91	0.11	0.334	0.496	0.126	0	0.27	0.288	0.469	0.274
BnaCCT18	0.705	1.171	0.482	0.469	0	0	0.839	2.881	0.77	0.074	0	0.158	2.042	0.513	0	0	0.219	1.36	0	0	0	0	1.062	0	0	0.154
BnaCCT14	25.284	2.727	0.873	0.678	3.538	3.319	2.028	3.285	0.577	4.401	2.43	1.391	2.209	0.651	3.557	2.454	0.946	1.476	3.654	2.698	3.574	7.833	1.945	2.447	2.333	3.188
BnaCCT87	9.891	3.675	6.626	7.839	10.91	9.43	8.329	18.705	7.499	9.575	11.651	9.148	17.401	4.23	4.142	7.804	8.521	11.152	2.751	4.027	3.348	1.514	5.62	5.948	4.921	9.35
BnaCCT86	0.169	0	0.065	0.079	6.46	7.563	0.031	0.278	0.025	4.355	3.094	0.089	0.058	0	4.157	5.389	0.049	0.147	8.481	6.125	6.007	1.912	1.149	4.017	3.699	1.515
BnaCCT62	54.274	3.727	3.772	3.302	62.779	62.857	3.029	17.119	4.575	44.144	54.298	4.991	16.48	8.858	105.124	108.223	6.832	16.203	69.642	60.716	70.31	40.909	34.779	49.745	56.648	30.62
BnaCCT44	13.534	0.051	3.577	3.291	41.512	39.498	0.12	2.056	5.395	38.442	37.121	0.013	3.487	3.736	14.586	18.17	0.062	1.74	16.624	12.889	32.221	74.777	7.375	50.508	35.052	13.193
BnaCCT72	70.13	0.341	2.512	0.507	53.517	65.99	0.1	1.154	0.693	44.354	56.131	0	2.511	0.66	31.884	72.816	0.127	2.399	18.114	29.976	17.972	20.088	2.503	9.181	12.014	3.913
BnaCCT20	33.586	0.41	0.389	0.424	9.47	5.367	0.513	0.516	0.622	14.482	13.387	0.734	1.515	0.597	3.804	4.721	0.675	0.666	1.319	2.306	7.69	11.347	1.136	3.317	3.002	0.917
BnaCCT76	1.125	0.167	3.234	7.146	2.411	3.592	1.161	2.275	6.061	0.866	2.249	0.829	1.563	2.226	0.785	1.353	1.282	1.067	0.838	0.648	0.29	1.632	0.578	0.312	0.532	1.429
BnaCCT31	5.236	4.549	2.53	4.116	0.733	0.79	2.041	1.835	4.369	1.319	1.984	2.72	1.912	4.832	1.229	1.216	2.575	1.719	1.275	0.514	0.816	0.718	0.786	1.484	0.628	0.903
BnaCCT15	0	0.064	0	0.042	0	0.088	0.047	4.514	0.188	0	0.13	0.727	4.964	0.75	0	0	0.037	6.457	0	0	0	0	0.111	0.134	0	0
BnaCCT43	1.363	0.493	5.284	8.552	63.654	52.088	4.852	15.183	3.677	49.56	38.732	4.39	11.588	4.24	33.52	48.531	4.176	17.554	29.778	34.307	54.548	46.812	20.825	38.621	33.327	22.617
BnaCCT11	0	0	0	0	0	0	0	0	0	0	0	0	0	0	0	0	0	0	0	0	0	0	0	0	0	0
BnaCCT10	0	0	0.027	0	0	0	0	0	0	0	0	0	0	0	0.253	0.077	0	0	0.127	0.076	0.334	0	0	0.062	0	0.087
BnaCCT37	61.924	5	22.412	31.371	57.839	60.809	4.464	41.63	45.023	39.445	50.843	2.825	36.614	57.236	46.62	63.723	4.298	33.939	50.397	50.621	47.669	57.107	24.888	57.204	57.472	36.515
BnaCCT16	0.069	0	0.097	0.055	0.343	0.251	0.041	0	0.131	0.403	0.284	0.021	0.018	0.117	1.503	0.421	0.039	0.096	1.053	1.16	1.009	1.239	0.706	0.904	1.614	1.135
BnaCCT25	3.267	2.962	8.661	11.445	46.545	40.315	4.02	13.501	9.465	35.451	34.747	6.058	11.669	9.52	23.784	37.363	7.397	12.454	33.563	33.594	39.986	44.456	18.394	42.578	35.825	27.12
BnaCCT05	0	0	0	0	0	0.097	0	0.025	0	0.043	0	0	0.02	0	0	0.057	0	0	0	0.04	0	0	0	0	0.049	0.119
BnaCCT22	21.192	0	0	0.055	0.167	0	0.015	0	0	0.228	0.072	0.049	0	0.076	0.028	0.075	0.073	0.046	0.062	0	0.228	1.281	0	0.036	0.11	0
BnaCCT26	4.96	1.732	1.588	1.832	1.375	0.89	0.583	0.736	1.597	1.163	0.915	0.898	0.413	0.5	0.891	1.202	1.433	1.122	0.856	1.615	0.341	0.783	0.243	0.487	0.606	0.233
BnaCCT28	23.117	0.109	0.662	0.829	44.387	42.692	0.318	2.301	1.181	50.886	47.995	0.68	2.954	0.516	20.836	26.282	0.714	1.917	24.884	24.648	34.127	18.538	5.644	16.237	14.797	10.961
BnaCCT64	42.453	0	1.66	0.051	15.482	15.575	0.02	0.2	0.085	15.143	19.444	0.029	0.389	0.274	11.911	23.257	0	1.042	12.919	25.377	6.527	7.355	0.62	3.346	4.142	1.163
BnaCCT34	0	0	0	0	0	0	0	0	0	0	0	0	0	0	0	0	0	0	0	0	0	0	0	0	0	0
BnaCCT48	0	0.232	0	0.2	0.122	0	0.21	0	0.148	0	0	0.337	0	0	0	0	0.277	0	0	0	0	0	0	0	0	0
BnaCCT63	33.697	0	2.267	2.979	55.431	53.908	0.073	8.915	4.082	51.195	52.457	0.138	9.828	4.134	27.423	35.977	0.173	10.199	21.595	25.968	38.609	36.999	12.35	28.555	26.923	22.269
BnaCCT71	95.49	0.2	27.205	34.861	141.774	127.128	3.72	91.704	37.511	134.852	135.494	0.547	72.886	35.889	134.609	159.789	1.256	109.547	113.391	138.573	93.264	80.479	47.582	67.148	72.975	89.422
BnaCCT70	174.887	10.577	2.802	3.319	7.004	4.534	8.455	9.035	3.476	22.54	17.931	17.875	6.863	2.261	9.983	3.894	8.781	4.35	4.138	1.308	7.637	3.825	3.988	1.43	1.181	2.986
BnaCCT79	0.056	0	0.027	0	0	0	0	0	0	0.047	0	0	0	0.157	0.625	0.686	0	0	0.628	0.762	0.853	0	0.287	0.234	0.706	4.074
BnaCCT67	0	0	0	0	0	0.096	0	0	0	0	0	0	0	0	0	0	0	0	0	0	0	0	0	0	0	0
BnaCCT61	1.356	3.024	3.309	6.217	3.527	1.992	5.246	3.019	5.422	3.535	4.234	3.756	3.966	3.479	2.071	2.493	5.008	5.111	6.295	2.236	6.569	8.65	3.831	4.125	3.446	4.356
BnaCCT32	15.526	0	0.04	0.035	0.205	0.304	0	0	0.038	0.239	0.388	0	0.07	0.087	0.089	0.083	0	0	0.053	0.064	0.228	1.277	0.186	0	0.043	0.045
BnaCCT80	89.158	8.456	34.542	35.956	128.843	132.458	16.483	61.543	37.52	99.801	111.621	7.211	54.966	36.614	98.885	129.576	11.294	68.268	92.518	108.676	81.502	64.647	64.359	69.339	74.248	112.163
BnaCCT81	43.3	2.447	0.955	1.37	3.675	3.419	0.802	1.466	2.358	7.693	7.307	2.126	1.807	1.688	3.38	5.09	0.97	1.333	2.038	2.186	3.007	0.789	1.371	1.509	1.013	1.165
BnaCCT01	0	1.186	2.576	0.307	0	0	1.325	0	0.49	0	0	0.36	0	0	0	0	0.281	0	0	0	0	0.818	0	0	0	0
BnaCCT23	78.322	1.673	3.727	2.699	56.773	46.446	3.835	11.622	4.13	81.707	64.753	3.737	11.953	5.15	88.081	76.914	6.001	21.174	63.181	41.249	67.886	25.443	37.11	45.237	42.03	41.623
BnaCCT69	0.599	0.79	1.162	2.335	0.409	0.882	3.956	14.573	3.739	0.332	0.507	5.996	14.07	1.973	0.376	0.497	3.403	14.9	0.246	0.35	0.573	1.189	4.955	0	0.439	6.13
BnaCCT24	0.157	0.151	1.689	2.034	5.306	7.212	0.261	1.27	1.303	4.223	3.254	0.227	0.604	5.027	13.356	6.039	0.045	0.561	13.58	5.95	7.635	2.986	4.129	5.723	5.56	5.001
BnaCCT21	20.477	1.505	13.899	19.884	11.88	12.587	4.299	23.15	15.817	15.546	13.403	1.836	18.801	9.449	12.679	11.986	2.23	22.199	10.108	11.17	6.585	9.065	8.059	4.694	4.95	18.361
BnaCCT06	12.451	0.32	3.663	5.906	16.569	15.646	0.398	1.299	6.616	18.192	18.94	0.512	1.989	5.346	4.05	6.371	0.675	0.998	3.792	1.725	25.13	67.942	3.141	36.662	18.698	5.459
BnaCCT19	0	0	0	0	0.037	0.094	0	0	0	0	0	0	0	0.028	0	0.054	0	0	0	0	0	0	0	0	0	0
BnaCCT53	0.142	1.258	0	0.176	0	0.067	0.181	0	0.131	0	0.05	0.689	0.083	0.235	0.394	0.037	0.466	0.151	0.557	0.319	0.293	0	0.159	0.421	0.465	0.238
BnaCCT07	0	0	0	0.041	0	0	0	0.449	0.048	0	0	0	0.785	0.111	0	0	0	1.232	0	0	0	0	0	0	0	0
BnaCCT08	0	0	0	0	0	0	0	0	0	0	0	0	0	0	0	0	0	0	0	0	0	0	0	0	0	0
BnaCCT09	0.711	0.027	0.063	0.017	1.235	1.438	0.091	0.162	0.033	0.77	0.642	0	0.096	0	0.606	0.758	0	0.134	0.296	0.557	0.207	0	0.27	0.675	0.843	0.516
BnaCCT35	68.812	17.596	5.834	6.476	2.508	2.001	7.495	8.829	6.726	7.272	10.552	11.023	10.208	5.469	1.419	1.967	5.983	6.263	1.525	0.503	1.911	3.648	1.732	2.141	1.801	1.747
BnaCCT50	0.772	0.306	0	0.175	0.605	0.392	0	0.495	0.619	0.28	0	0	0	1.183	0.45	0.431	0	0.501	0	0.616	0	3.407	0	0	0	0
BnaCCT59	0.066	2.008	0.033	0	0	0	1.34	0	0	0	0	3.996	0.061	0	0	0	1.031	0.082	0	0	0	0	0	0	0	0
