# Supplementary material for: Genome-Wide Identification and Characterization of the CCT Gene Family in Rapeseed (Brassica napus L.)
Source: Int J Mol Sci. 2024 May 13;25(10):5301. doi: 10.3390/ijms25105301 (PMC11121423; doi:10.3390/ijms25105301)
Supplement: Supplementary file 1 [file ijms-25-05301-s001.zip › ijms-2917832-supplementary/ijms-2917832-supplementary/Supplementary Materials/Table S9.xlsx]

## Sheet: Sheet1
Table S8.The values of CCT family genes in B. napus by RNA-Seq analysis from BnIR.
Gene ID	control_0h_leaf	control_0.25h_leaf	control_0.5h_leaf	control_1h_leaf	control_3h_leaf	control_6h_leaf	control_12h_leaf	control_24h_leaf	salt_0.25h_leaf	salt_0.5h_leaf	salt_1h_leaf	salt_3h_leaf	salt_6h_leaf	salt_12h_leaf	salt_24h_leaf	drought_0.25h_leaf	drought_0.5h_leaf	drought_1h_leaf	drought_3h_leaf	drought_6h_leaf	drought_12h_leaf	drought_24h_leaf	cold_0.25h_leaf	cold_0.5h_leaf	cold_1h_leaf	cold_3h_leaf	cold_6h_leaf	cold_12h_leaf	cold_24h_leaf	heat_0.25h_leaf	heat_0.5h_leaf	heat_1h_leaf	heat_3h_leaf	heat_6h_leaf	heat_12h_leaf	heat_24h_leaf	control_0h_root	control_0.25h_root	control_0.5h_root	control_1h_root	control_3h_root	control_6h_root	control_12h_root	control_24h_root	salt_0.25h_root	salt_0.5h_root	salt_1h_root	salt_3h_root	salt_6h_root
BnaCCT52	4	3.12	2.62	2.83	10.73	17.82	0.17	2.03	5.1	3.08	10.42	17.55	9.76	0.04	3.66	4.58	8.07	10.88	7.04	4.93	0.26	10.74	3.36	3.81	4.22	29.21	20.11	19.1	10.73	51.94	42.4	24.67	29.06	0.33	0	29.65	1.07	2.35	2.01	1.77	2.43	2.63	0.22	1.3	1.52	10.07	21.54	10.72	3.72
BnaCCT82	0.1	0	0.05	0.08	0	2.88	19.66	0.14	0.03	0.08	0.2	0.02	4.07	10.96	0.1	0.21	0.17	0.24	0.41	16.84	6.12	0.28	0.81	0.57	2.54	168.37	137.41	168.13	20.56	2.42	0.45	0.02	0.14	70.12	0.75	0	1.61	1.82	1.79	0.63	0.8	4.79	6.53	1.29	1	2.76	5.46	4.68	10.5
BnaCCT13	0.16	0.32	0.29	0.34	0.41	2.32	6.25	0.3	0.25	0.37	0.37	0.07	1.43	1.24	0.12	0.45	0.4	0.61	0.12	6.66	1.23	0.42	0.3	0.4	0.53	45.83	62.42	57.22	5.86	0.17	0.49	0.15	0.75	19.59	0.58	0.41	0.99	0.84	0.85	0.53	1.02	2.87	2.47	0.68	0.65	0.96	0.97	0.59	2.44
BnaCCT29	0.17	0.25	0.2	0.18	0.25	2.41	14.7	0.27	0.38	0.13	0.22	0.2	2.97	8.35	0.05	0.27	0.19	0.13	0.45	6.47	4.23	0.34	0.33	0.25	0.21	2.49	3.76	1.9	0.57	0.2	0.29	0.14	1.95	25.38	2.66	0.52	1.67	1.7	2.03	2.37	1.98	3.42	4.7	1.91	1.6	1.76	1.16	1.21	2.84
BnaCCT20	0.15	0.32	0.24	0.26	0	0.9	2.66	0.88	0.19	0.19	0.07	0.17	0.41	2.68	0.06	0.14	0.22	0.1	0.06	2.34	0.82	0.15	0.32	0.18	0.35	43.89	49.92	44.75	1.9	0.09	0.05	0.03	0.08	6.26	2.05	0.02	0.03	0.07	0.15	0.2	0.03	0.11	0.39	0.25	0.33	0.33	0.2	0.25	0.26
BnaCCT43	5.04	5.29	6.09	5.1	8.34	9.67	0	2.62	7.42	10.36	29.42	39.22	17.78	0.04	14.39	5.13	11.26	26.69	3.29	3.41	0.25	18.34	5.48	5.92	11.65	83.69	40.93	22.61	21.53	25.27	40.47	13.22	10.91	0	0.03	16.82	1.77	3.7	3.21	2.37	2.7	1.59	0.1	2.5	3.36	10.67	29.09	13.27	1.97
BnaCCT25	6.27	5.13	5.69	6.07	10.21	12.26	2.5	3.91	6.96	7.27	12.42	13.65	8.85	13.13	11.91	5.66	7.77	11.5	6.73	7.02	12.83	15.4	14.32	11.68	12.44	23.45	17.42	14.47	23.45	49.1	39.26	20.03	18.01	1.82	2.21	17.87	5.46	6.06	5.66	5.08	5.71	5.7	3.8	5.43	5.35	7.67	11.9	19.72	11.66
BnaCCT70	0.08	0.03	0.14	0.04	0.02	1.31	13.49	0.31	0.08	0.05	0.22	0.02	1.73	14.01	0.27	0.31	0.16	0.34	0.21	8.39	6.12	0.21	0.68	0.32	1.59	178.34	166.73	194.03	26.3	0.29	0.42	0.03	0.2	54.31	1.05	0.01	1.81	1.79	2.47	0.76	0.62	3.8	5.03	1.72	1.49	2.6	5.92	5.98	10.86
BnaCCT81	0.62	0.59	0.52	0.68	0.97	2.87	7.34	1.12	0.43	0.58	0.85	0.18	1.59	0.89	0.09	1.01	1.05	0.94	1.65	8.22	1.74	1.08	1.08	0.88	0.83	17.09	34.38	23.82	2.9	0.68	1.3	0.89	2.5	21.04	1.57	1.58	0.95	1.25	1.37	0.93	1.46	3.26	1.47	1.29	0.98	0.99	0.93	1.14	2.83
BnaCCT03	0	0	0	0	0	0	0	0	0	0	0	0	0	0	0	0	0	0	0	0	0	0	0	0	0	0	0	0	0	0	0	0	0	0	0	0	0	0	0	0	0	0	0	0	0	0	0	0	0
[truncated: 42 more columns]
